# Supplementary material for: Next-Generation Sequencing in the Assessment of the Transcriptomic Landscape of DNA Damage Repair Genes in Abdominal Aortic Aneurysm, Chronic Venous Disease and Lower Extremity Artery Disease
Source: Int J Mol Sci. 2022 Dec 29;24(1):551. doi: 10.3390/ijms24010551 (PMC9820637; doi:10.3390/ijms24010551)
Supplement: Supplementary file 1 [file ijms-24-00551-s001.zip]

Archive with 3 entries (3 files):
- ijms-1778386-supplementary v3.pdf
- Supplementary file 2 DAVID enriched terms DNA repair v5.xlsx
- Supplementary file 3  Gene enrichment GSEAv2.xlsx
