# Supplementary material for: Next-Generation Sequencing in the Assessment of the Transcriptomic Landscape of DNA Damage Repair Genes in Abdominal Aortic Aneurysm, Chronic Venous Disease and Lower Extremity Artery Disease
Source: Int J Mol Sci. 2022 Dec 29;24(1):551. doi: 10.3390/ijms24010551 (PMC9820637; doi:10.3390/ijms24010551)
Supplement: Supplementary file 1 [file ijms-24-00551-s001.zip › Supplementary file 2 DAVID enriched terms DNA repair v5.xlsx]

## Sheet: All comparisons p<0.05
All 71 genes																LEAD vs Control group (ATM)														AAA vs Control group DOWN																AAA vs Control group UP
Category	TERM	Count	%	PValue	Genes	List Total	Pop Hits	Pop Total	Fold Enrichment	Bonferroni	Benjamini	FDR				Category	Term	Count	%	PValue	Genes	List Total	Pop Hits	Pop Total	Fold Enrichment	Bonferroni	Benjamini	FDR		Category	Term	Count	%	PValue	Genes	List Total	Pop Hits	Pop Total	Fold Enrichment	Bonferroni	Benjamini	FDR				Category	Term	Count	%
GOTERM_BP_ALL	GO:0033554~cellular response to stress	65	94.2029	1.81689e-58	MCM7, TRRAP, OGG1, BCCIP, SMC3, NIPBL, HERC2, PPP4R2, EME2, SMARCAD1, NBN, ARID2, AP5S1, POLE, NFRKB, GTF2I, HMGN1, UPF1, ACTR2, SHPRH, LIG1, PARP2, TOP3A, RECQL, SIRT7, SPIDR, INIP, MORF4L2, UBE2V2, TERF2IP, MCM5, ASF1A, RTEL1, VCP, AP5Z1, USP10, PNKP, ZBTB1, PDS5B, PDS5A, SAMHD1, EGFR, NPAS2, ZMPSTE24, FZR1, RAD21, USP1, USP51, APBB1, XRCC6, PRRX1, POLM, ERCC6L2, INTS3, TREX2, FANCB, UBE2A, DEK…	68	2077	19256	8.862046503724264	4.122523677058537E-55	1.0301766967352097E-55	9.22071734732132E-56				GOTERM_BP_ALL	GO:0031056~regulation of histone modification	1	100.0	1.0	ATM	1	193	19256	99.7720207253886	1.0	1.0	1.0		GOTERM_BP_ALL	GO:0006281~DNA repair	22	100.0	1.03048e-32	PRRX1, ERCC6L2, ZBTB1, PDS5B, DEK, SMC3, PDS5A, EGFR, NPAS2, NIPBL, PPP4R2, MORF4L2, RAD21, JMY, USP1, SMARCAD1, USP51, ATM, ERCC5, APBB1, ASF1A, HMGN1	22	587	19256	32.804088586030666	1.4591616316448728E-29	1.4581311502665926E-29	1.3190161641987551E-29				GOTERM_BP_ALL	GO:0006281~DNA repair	13	100.0
GOTERM_BP_ALL	GO:0006950~response to stress	65	94.2029	1.85301e-38	MCM7, TRRAP, OGG1, BCCIP, SMC3, NIPBL, HERC2, PPP4R2, EME2, SMARCAD1, NBN, ARID2, AP5S1, POLE, NFRKB, GTF2I, HMGN1, UPF1, ACTR2, SHPRH, LIG1, PARP2, TOP3A, RECQL, SIRT7, SPIDR, INIP, MORF4L2, UBE2V2, TERF2IP, MCM5, ASF1A, RTEL1, VCP, AP5Z1, USP10, PNKP, ZBTB1, PDS5B, PDS5A, SAMHD1, EGFR, NPAS2, ZMPSTE24, FZR1, RAD21, USP1, USP51, APBB1, XRCC6, PRRX1, POLM, ERCC6L2, INTS3, TREX2, FANCB, UBE2A, DEK…	68	4260	19256	4.320767743717205	4.204472820593114E-35	7.004366356034363E-36	6.269340256944337E-36				GOTERM_BP_ALL	GO:0007126~meiotic nuclear division	1	100.0	1.0	ATM	1	194	19256	99.25773195876289	1.0	1.0	1.0		GOTERM_BP_ALL	GO:0006974~cellular response to DNA damage stimulus	22	100.0	1.50846e-28	PRRX1, ERCC6L2, ZBTB1, PDS5B, DEK, SMC3, PDS5A, EGFR, NPAS2, NIPBL, PPP4R2, MORF4L2, RAD21, JMY, USP1, SMARCAD1, USP51, ATM, ERCC5, APBB1, ASF1A, HMGN1	22	921	19256	20.90770901194354	2.1359841886317707E-25	1.06723786261086E-25	9.654165824324387E-26				GOTERM_BP_ALL	GO:0006974~cellular response to DNA damage stimulus	13	100.0
GOTERM_BP_ALL	GO:0090304~nucleic acid metabolic process	68	98.5507	2.96945e-35	MCM7, TRRAP, OGG1, BCCIP, SMC3, NIPBL, HERC2, PPP4R2, EME2, SMARCAD1, NBN, ARID2, AP5S1, POLE, NFRKB, GTF2I, HMGN1, UPF1, ACTR2, SHPRH, LIG1, PARP2, TOP3A, RECQL, SIRT7, SPIDR, INIP, MORF4L2, UBE2V2, TERF2IP, MCM5, TOP1, ASF1A, RTEL1, VCP, AP5Z1, USP10, PNKP, ZBTB1, PDS5B, PDS5A, SAMHD1, EGFR, NPAS2, ZMPSTE24, FZR1, RAD21, USP1, USP51, APBB1, XRCC6, PRRX1, POLM, ERCC6L2, INTS3, TREX2, FANCB, UBE2…	68	5901	19256	3.2631757329266224	6.737676027968703E-32	9.621009400889641E-33	8.61139730326542E-33				REACTOME_PATHWAY	R-HSA-9664873~Pexophagy	1	100.0	1.0	ATM	1	11	10882	989.2727272727273	1.0	1.0	1.0		GOTERM_BP_ALL	GO:0006259~DNA metabolic process	22	100.0	8.21346e-27	PRRX1, ERCC6L2, ZBTB1, PDS5B, DEK, SMC3, PDS5A, EGFR, NPAS2, NIPBL, PPP4R2, MORF4L2, RAD21, JMY, USP1, SMARCAD1, USP51, ATM, ERCC5, APBB1, ASF1A, HMGN1	22	1112	19256	17.31654676258993	1.1630259144498835E-23	3.8740152282170085E-24	3.504409535065562E-24				GOTERM_BP_ALL	GO:0006259~DNA metabolic process	13	100.0
GOTERM_BP_ALL	GO:0006139~nucleobase-containing compound metabolic process	68	98.5507	2.53666e-32	MCM7, TRRAP, OGG1, BCCIP, SMC3, NIPBL, HERC2, PPP4R2, EME2, SMARCAD1, NBN, ARID2, AP5S1, POLE, NFRKB, GTF2I, HMGN1, UPF1, ACTR2, SHPRH, LIG1, PARP2, TOP3A, RECQL, SIRT7, SPIDR, INIP, MORF4L2, UBE2V2, TERF2IP, MCM5, TOP1, ASF1A, RTEL1, VCP, AP5Z1, USP10, PNKP, ZBTB1, PDS5B, PDS5A, SAMHD1, EGFR, NPAS2, ZMPSTE24, FZR1, RAD21, USP1, USP51, APBB1, XRCC6, PRRX1, POLM, ERCC6L2, INTS3, TREX2, FANCB, UBE2…	68	6523	19256	2.9520159435842404	5.755679500283908E-29	7.191428551478571E-30	6.436772468916006E-30				GOTERM_BP_ALL	GO:0000075~cell cycle checkpoint	1	100.0	1.0	ATM	1	195	19256	98.74871794871795	1.0	1.0	1.0		GOTERM_BP_ALL	GO:0033554~cellular response to stress	22	100.0	4.47673e-21	PRRX1, ERCC6L2, ZBTB1, PDS5B, DEK, SMC3, PDS5A, EGFR, NPAS2, NIPBL, PPP4R2, MORF4L2, RAD21, JMY, USP1, SMARCAD1, USP51, ATM, ERCC5, APBB1, ASF1A, HMGN1	22	2077	19256	9.271064034665383	6.3390542443661634E-18	1.5836443777856852E-18	1.4325546314951781E-18				GOTERM_BP_ALL	GO:0033554~cellular response to stress	13	100.0
GOTERM_BP_ALL	GO:0046483~heterocycle metabolic process	68	98.5507	1.50829e-31	MCM7, TRRAP, OGG1, BCCIP, SMC3, NIPBL, HERC2, PPP4R2, EME2, SMARCAD1, NBN, ARID2, AP5S1, POLE, NFRKB, GTF2I, HMGN1, UPF1, ACTR2, SHPRH, LIG1, PARP2, TOP3A, RECQL, SIRT7, SPIDR, INIP, MORF4L2, UBE2V2, TERF2IP, MCM5, TOP1, ASF1A, RTEL1, VCP, AP5Z1, USP10, PNKP, ZBTB1, PDS5B, PDS5A, SAMHD1, EGFR, NPAS2, ZMPSTE24, FZR1, RAD21, USP1, USP51, APBB1, XRCC6, PRRX1, POLM, ERCC6L2, INTS3, TREX2, FANCB, UBE2…	68	6698	19256	2.8748880262765004	3.422306587259385E-28	3.420798298767865E-29	3.0618256377860515E-29				GOTERM_BP_ALL	GO:0051236~establishment of RNA localization	1	100.0	1.0	ATM	1	198	19256	97.25252525252525	1.0	1.0	1.0		GOTERM_BP_ALL	GO:0006950~response to stress	22	100.0	1.67884e-14	PRRX1, ERCC6L2, ZBTB1, PDS5B, DEK, SMC3, PDS5A, EGFR, NPAS2, NIPBL, PPP4R2, MORF4L2, RAD21, JMY, USP1, SMARCAD1, USP51, ATM, ERCC5, APBB1, ASF1A, HMGN1	22	4260	19256	4.52018779342723	2.3738344623325247E-11	4.751109615790279E-12	4.297823539372125E-12				GOTERM_CC_ALL	GO:0005654~nucleoplasm	13	100.0
GOTERM_BP_ALL	GO:0006725~cellular aromatic compound metabolic process	68	98.5507	2.72228e-31	MCM7, TRRAP, OGG1, BCCIP, SMC3, NIPBL, HERC2, PPP4R2, EME2, SMARCAD1, NBN, ARID2, AP5S1, POLE, NFRKB, GTF2I, HMGN1, UPF1, ACTR2, SHPRH, LIG1, PARP2, TOP3A, RECQL, SIRT7, SPIDR, INIP, MORF4L2, UBE2V2, TERF2IP, MCM5, TOP1, ASF1A, RTEL1, VCP, AP5Z1, USP10, PNKP, ZBTB1, PDS5B, PDS5A, SAMHD1, EGFR, NPAS2, ZMPSTE24, FZR1, RAD21, USP1, USP51, APBB1, XRCC6, PRRX1, POLM, ERCC6L2, INTS3, TREX2, FANCB, UBE2…	68	6757	19256	2.849785407725322	6.176848813990836E-28	5.612842305433398E-29	5.023840335110139E-29				GOTERM_BP_ALL	GO:2001228~regulation of response to gamma radiation	1	100.0	1.0	ATM	1	2	19256	9628.0	1.0	1.0	1.0		GOTERM_BP_ALL	GO:0051052~regulation of DNA metabolic process	13	59.09090909090909	1.3459e-13	PRRX1, DEK, SMC3, PDS5A, EGFR, NPAS2, PPP4R2, MORF4L2, USP1, SMARCAD1, USP51, ATM, APBB1	22	588	19256	19.35126777983921	1.9053558730774967E-10	3.0342265919924327E-11	2.7447420761486316E-11				GOTERM_BP_ALL	GO:0006950~response to stress	13	100.0
GOTERM_BP_ALL	GO:1901360~organic cyclic compound metabolic process	68	98.5507	2.79939e-30	MCM7, TRRAP, OGG1, BCCIP, SMC3, NIPBL, HERC2, PPP4R2, EME2, SMARCAD1, NBN, ARID2, AP5S1, POLE, NFRKB, GTF2I, HMGN1, UPF1, ACTR2, SHPRH, LIG1, PARP2, TOP3A, RECQL, SIRT7, SPIDR, INIP, MORF4L2, UBE2V2, TERF2IP, MCM5, TOP1, ASF1A, RTEL1, VCP, AP5Z1, USP10, PNKP, ZBTB1, PDS5B, PDS5A, SAMHD1, EGFR, NPAS2, ZMPSTE24, FZR1, RAD21, USP1, USP51, APBB1, XRCC6, PRRX1, POLM, ERCC6L2, INTS3, TREX2, FANCB, UBE2…	68	6995	19256	2.752823445318084	6.351818935214461E-27	5.290849619900983E-28	4.735637005466929E-28				GOTERM_BP_ALL	GO:1904882~regulation of telomerase catalytic core complex assembly	1	100.0	1.0	ATM	1	2	19256	9628.0	1.0	1.0	1.0		GOTERM_BP_ALL	GO:0051276~chromosome organization	16	72.72727272727273	1.50103e-13	ERCC6L2, ZBTB1, PDS5B, DEK, SMC3, PDS5A, NIPBL, PPP4R2, MORF4L2, RAD21, SMARCAD1, USP51, ATM, APBB1, ASF1A, HMGN1	22	1342	19256	10.435442351984827	2.1254464854791877E-10	3.0342265919924327E-11	2.7447420761486316E-11				GOTERM_CC_ALL	GO:0031981~nuclear lumen	13	100.0
GOTERM_CC_ALL	GO:0070013~intracellular organelle lumen	65	94.2029	1.53685e-29	MCM7, TRRAP, OGG1, BCCIP, SMC3, NIPBL, HERC2, PPP4R2, EME2, SMARCAD1, NBN, ARID2, AP5S1, POLE, NFRKB, GTF2I, HMGN1, UPF1, ACTR2, SHPRH, LIG1, PARP2, TOP3A, RECQL, SIRT7, SPIDR, INIP, MORF4L2, UBE2V2, TERF2IP, MCM5, TOP1, ASF1A, RTEL1, VCP, AP5Z1, USP10, PNKP, ZBTB1, PDS5B, PDS5A, SAMHD1, EGFR, NPAS2, FZR1, RAD21, USP1, APBB1, XRCC6, PRRX1, POLM, ERCC6L2, INTS3, FANCB, UBE2A, DEK, CLK2, POLE4, TDP…	68	6262	20472	3.1250117421609334	5.302135629784587E-27	8.836892716307645E-28	7.4793410816285E-28				GOTERM_BP_ALL	GO:1904884~positive regulation of telomerase catalytic core complex assembly	1	100.0	1.0	ATM	1	2	19256	9628.0	1.0	1.0	1.0		GOTERM_BP_ALL	GO:0006302~double-strand break repair	10	45.45454545454545	1.19694e-11	NIPBL, PPP4R2, MORF4L2, RAD21, SMARCAD1, USP51, ATM, ERCC5, APBB1, DEK	22	300	19256	29.175757575757576	1.6948706327291063E-8	2.1170916770320704E-9	1.9151076654424385E-9				GOTERM_CC_ALL	GO:0005694~chromosome	10	76.92307692307693
GOTERM_CC_ALL	GO:0043233~organelle lumen	65	94.2029	1.53685e-29	MCM7, TRRAP, OGG1, BCCIP, SMC3, NIPBL, HERC2, PPP4R2, EME2, SMARCAD1, NBN, ARID2, AP5S1, POLE, NFRKB, GTF2I, HMGN1, UPF1, ACTR2, SHPRH, LIG1, PARP2, TOP3A, RECQL, SIRT7, SPIDR, INIP, MORF4L2, UBE2V2, TERF2IP, MCM5, TOP1, ASF1A, RTEL1, VCP, AP5Z1, USP10, PNKP, ZBTB1, PDS5B, PDS5A, SAMHD1, EGFR, NPAS2, FZR1, RAD21, USP1, APBB1, XRCC6, PRRX1, POLM, ERCC6L2, INTS3, FANCB, UBE2A, DEK, CLK2, POLE4, TDP…	68	6262	20472	3.1250117421609334	5.302135629784587E-27	8.836892716307645E-28	7.4793410816285E-28				GOTERM_BP_ALL	GO:1904868~telomerase catalytic core complex assembly	1	100.0	1.0	ATM	1	2	19256	9628.0	1.0	1.0	1.0		GOTERM_BP_ALL	GO:0090304~nucleic acid metabolic process	22	100.0	1.5952e-11	PRRX1, ERCC6L2, ZBTB1, PDS5B, DEK, SMC3, PDS5A, EGFR, NPAS2, NIPBL, PPP4R2, MORF4L2, RAD21, JMY, USP1, SMARCAD1, USP51, ATM, ERCC5, APBB1, ASF1A, HMGN1	22	5901	19256	3.2631757329266224	2.2588056536321233E-8	2.5080080761429726E-9	2.2687281536841025E-9				GOTERM_CC_ALL	GO:0005694~chromosome	10	76.92307692307693
GOTERM_CC_ALL	GO:0031974~membrane-enclosed lumen	65	94.2029	1.53685e-29	MCM7, TRRAP, OGG1, BCCIP, SMC3, NIPBL, HERC2, PPP4R2, EME2, SMARCAD1, NBN, ARID2, AP5S1, POLE, NFRKB, GTF2I, HMGN1, UPF1, ACTR2, SHPRH, LIG1, PARP2, TOP3A, RECQL, SIRT7, SPIDR, INIP, MORF4L2, UBE2V2, TERF2IP, MCM5, TOP1, ASF1A, RTEL1, VCP, AP5Z1, USP10, PNKP, ZBTB1, PDS5B, PDS5A, SAMHD1, EGFR, NPAS2, FZR1, RAD21, USP1, APBB1, XRCC6, PRRX1, POLM, ERCC6L2, INTS3, FANCB, UBE2A, DEK, CLK2, POLE4, TDP…	68	6262	20472	3.1250117421609334	5.302135629784587E-27	8.836892716307645E-28	7.4793410816285E-28				GOTERM_BP_ALL	GO:1903978~regulation of microglial cell activation	1	100.0	1.0	ATM	1	20	19256	962.8000000000001	1.0	1.0	1.0		GOTERM_CC_ALL	GO:0005654~nucleoplasm	20	90.9090909090909	1.64256e-11	PRRX1, ERCC6L2, ZBTB1, PDS5B, DEK, SMC3, PDS5A, NPAS2, NIPBL, PPP4R2, MORF4L2, RAD21, JMY, USP1, SMARCAD1, ATM, ERCC5, APBB1, ASF1A, HMGN1	22	4287	20472	4.341243081620968	3.5972148593188535E-9	3.5972101603807294E-9	3.2194209654548994E-9				GOTERM_CC_ALL	GO:0044428~nuclear part	13	100.0
GOTERM_BP_ALL	GO:0034641~cellular nitrogen compound metabolic process	68	98.5507	9.40842e-27	MCM7, TRRAP, OGG1, BCCIP, SMC3, NIPBL, HERC2, PPP4R2, EME2, SMARCAD1, NBN, ARID2, AP5S1, POLE, NFRKB, GTF2I, HMGN1, UPF1, ACTR2, SHPRH, LIG1, PARP2, TOP3A, RECQL, SIRT7, SPIDR, INIP, MORF4L2, UBE2V2, TERF2IP, MCM5, TOP1, ASF1A, RTEL1, VCP, AP5Z1, USP10, PNKP, ZBTB1, PDS5B, PDS5A, SAMHD1, EGFR, NPAS2, ZMPSTE24, FZR1, RAD21, USP1, USP51, APBB1, XRCC6, PRRX1, POLM, ERCC6L2, INTS3, TREX2, FANCB, UBE2…	68	7892	19256	2.4399391789153575	2.1347712835637243E-23	1.524164600869649E-24	1.3642214020129573E-24				GOTERM_BP_ALL	GO:0030889~negative regulation of B cell proliferation	1	100.0	1.0	ATM	1	20	19256	962.8000000000001	1.0	1.0	1.0		GOTERM_BP_ALL	GO:2001020~regulation of response to DNA damage stimulus	10	45.45454545454545	2.38174e-11	PPP4R2, PRRX1, MORF4L2, USP1, USP51, ATM, APBB1, DEK, EGFR, NPAS2	22	324	19256	27.014590347923683	3.3725427228681326E-8	3.3701591178804064E-9	3.048624502393583E-9				GOTERM_CC_ALL	GO:0031974~membrane-enclosed lumen	13	100.0
GOTERM_BP_ALL	GO:0006807~nitrogen compound metabolic process	68	98.5507	3.33857e-25	MCM7, TRRAP, OGG1, BCCIP, SMC3, NIPBL, HERC2, PPP4R2, EME2, SMARCAD1, NBN, ARID2, AP5S1, POLE, NFRKB, GTF2I, HMGN1, UPF1, ACTR2, SHPRH, LIG1, PARP2, TOP3A, RECQL, SIRT7, SPIDR, INIP, MORF4L2, UBE2V2, TERF2IP, MCM5, TOP1, ASF1A, RTEL1, VCP, AP5Z1, USP10, PNKP, ZBTB1, PDS5B, PDS5A, SAMHD1, EGFR, NPAS2, ZMPSTE24, FZR1, RAD21, USP1, USP51, APBB1, XRCC6, PRRX1, POLM, ERCC6L2, INTS3, TREX2, FANCB, UBE2…	68	8322	19256	2.3138668589281424	7.575220229296758E-22	4.732426035710953E-23	4.235813427025236E-23				GOTERM_BP_ALL	GO:0008334~histone mRNA metabolic process	1	100.0	1.0	ATM	1	20	19256	962.8000000000001	1.0	1.0	1.0		GOTERM_BP_ALL	GO:0006282~regulation of DNA repair	9	40.909090909090914	4.41336e-11	PPP4R2, PRRX1, MORF4L2, USP1, USP51, APBB1, DEK, EGFR, NPAS2	22	219	19256	35.970112079701124	6.249315531725586E-8	5.6771871269731614E-9	5.135547365742507E-9				GOTERM_CC_ALL	GO:0043233~organelle lumen	13	100.0
GOTERM_CC_ALL	GO:0005634~nucleus	67	97.1014	1.45852e-24	MCM7, TRRAP, OGG1, BCCIP, SMC3, NIPBL, HERC2, PPP4R2, EME2, SMARCAD1, NBN, ARID2, AP5S1, POLE, NFRKB, GTF2I, HMGN1, UPF1, ACTR2, SHPRH, LIG1, PARP2, TOP3A, RECQL, SIRT7, SPIDR, INIP, MORF4L2, UBE2V2, TERF2IP, MCM5, TOP1, ASF1A, RTEL1, VCP, AP5Z1, USP10, PNKP, ZBTB1, PDS5B, PDS5A, SAMHD1, EGFR, NPAS2, ZMPSTE24, FZR1, RAD21, USP1, APBB1, XRCC6, PRRX1, POLM, ERCC6L2, INTS3, TREX2, FANCB, UBE2A, DEK,…	68	8449	20472	2.387376160074635	5.03188899532988E-22	6.28986124416235E-23	5.323592705204075E-23				GOTERM_BP_ALL	GO:0071897~DNA biosynthetic process	1	100.0	1.0	ATM	1	199	19256	96.76381909547739	1.0	1.0	1.0		GOTERM_CC_ALL	GO:0044428~nuclear part	21	95.45454545454545	6.94428e-11	PRRX1, ERCC6L2, ZBTB1, PDS5B, DEK, SMC3, PDS5A, EGFR, NPAS2, NIPBL, PPP4R2, MORF4L2, RAD21, JMY, USP1, SMARCAD1, ATM, ERCC5, APBB1, ASF1A, HMGN1	22	5548	20472	3.5222520810119944	1.5207969772390584E-8	7.603982613212967E-9	6.8053908319166275E-9				GOTERM_CC_ALL	GO:0070013~intracellular organelle lumen	13	100.0
GOTERM_BP_ALL	GO:0051716~cellular response to stimulus	65	94.2029	7.67612e-22	MCM7, TRRAP, OGG1, BCCIP, SMC3, NIPBL, HERC2, PPP4R2, EME2, SMARCAD1, NBN, ARID2, AP5S1, POLE, NFRKB, GTF2I, HMGN1, UPF1, ACTR2, SHPRH, LIG1, PARP2, TOP3A, RECQL, SIRT7, SPIDR, INIP, MORF4L2, UBE2V2, TERF2IP, MCM5, ASF1A, RTEL1, VCP, AP5Z1, USP10, PNKP, ZBTB1, PDS5B, PDS5A, SAMHD1, EGFR, NPAS2, ZMPSTE24, FZR1, RAD21, USP1, USP51, APBB1, XRCC6, PRRX1, POLM, ERCC6L2, INTS3, TREX2, FANCB, UBE2A, DEK…	68	7818	19256	2.3543707582802886	1.7417126813643058E-18	8.29021461380983E-20	7.420253821002625E-20				GOTERM_MF_ALL	GO:0052742~phosphatidylinositol kinase activity	1	100.0	1.0	ATM	1	20	18811	940.5500000000001	1.0	1.0	1.0		GOTERM_BP_ALL	GO:0006139~nucleobase-containing compound metabolic process	22	100.0	1.31295e-10	PRRX1, ERCC6L2, ZBTB1, PDS5B, DEK, SMC3, PDS5A, EGFR, NPAS2, NIPBL, PPP4R2, MORF4L2, RAD21, JMY, USP1, SMARCAD1, USP51, ATM, ERCC5, APBB1, ASF1A, HMGN1	22	6523	19256	2.9520159435842404	1.8591413875057583E-7	1.5481899165843952E-8	1.4004827513978982E-8				GOTERM_BP_ALL	GO:0090304~nucleic acid metabolic process	13	100.0
GOTERM_BP_ALL	GO:0044260~cellular macromolecule metabolic process	68	98.5507	4.62418e-20	MCM7, TRRAP, OGG1, BCCIP, SMC3, NIPBL, HERC2, PPP4R2, EME2, SMARCAD1, NBN, ARID2, AP5S1, POLE, NFRKB, GTF2I, HMGN1, UPF1, ACTR2, SHPRH, LIG1, PARP2, TOP3A, RECQL, SIRT7, SPIDR, INIP, MORF4L2, UBE2V2, TERF2IP, MCM5, TOP1, ASF1A, RTEL1, VCP, AP5Z1, USP10, PNKP, ZBTB1, PDS5B, PDS5A, SAMHD1, EGFR, NPAS2, ZMPSTE24, FZR1, RAD21, USP1, USP51, APBB1, XRCC6, PRRX1, POLM, ERCC6L2, INTS3, TREX2, FANCB, UBE2…	68	9924	19256	1.940346634421604	1.0492259151350242E-16	4.767106806214662E-18	4.266854857414358E-18				GOTERM_BP_ALL	GO:0002695~negative regulation of leukocyte activation	1	100.0	1.0	ATM	1	203	19256	94.85714285714286	1.0	1.0	1.0		GOTERM_BP_ALL	GO:0046483~heterocycle metabolic process	22	100.0	2.29123e-10	PRRX1, ERCC6L2, ZBTB1, PDS5B, DEK, SMC3, PDS5A, EGFR, NPAS2, NIPBL, PPP4R2, MORF4L2, RAD21, JMY, USP1, SMARCAD1, USP51, ATM, ERCC5, APBB1, ASF1A, HMGN1	22	6698	19256	2.8748880262765004	3.244377200228854E-7	2.4939126795705414E-8	2.2559775475973802E-8				GOTERM_BP_ALL	GO:2000779~regulation of double-strand break repair	5	38.46153846153847
GOTERM_BP_ALL	GO:0043170~macromolecule metabolic process	68	98.5507	9.78834e-18	MCM7, TRRAP, OGG1, BCCIP, SMC3, NIPBL, HERC2, PPP4R2, EME2, SMARCAD1, NBN, ARID2, AP5S1, POLE, NFRKB, GTF2I, HMGN1, UPF1, ACTR2, SHPRH, LIG1, PARP2, TOP3A, RECQL, SIRT7, SPIDR, INIP, MORF4L2, UBE2V2, TERF2IP, MCM5, TOP1, ASF1A, RTEL1, VCP, AP5Z1, USP10, PNKP, ZBTB1, PDS5B, PDS5A, SAMHD1, EGFR, NPAS2, ZMPSTE24, FZR1, RAD21, USP1, USP51, APBB1, XRCC6, PRRX1, POLM, ERCC6L2, INTS3, TREX2, FANCB, UBE2…	68	10747	19256	1.7917558388387458	2.220975240650401E-14	9.249985026067117E-16	8.279307585060074E-16				GOTERM_BP_ALL	GO:1901991~negative regulation of mitotic cell cycle phase transition	1	100.0	1.0	ATM	1	203	19256	94.85714285714286	1.0	1.0	1.0		GOTERM_CC_ALL	GO:0005694~chromosome	15	68.18181818181817	2.40191e-10	PRRX1, PDS5B, SMC3, PDS5A, NPAS2, NIPBL, PPP4R2, MORF4L2, RAD21, SMARCAD1, USP51, ATM, ERCC5, ASF1A, HMGN1	22	1920	20472	7.269886363636363	5.260192015299481E-8	1.753396988432831E-8	1.5692502727526707E-8				GOTERM_BP_ALL	GO:0006139~nucleobase-containing compound metabolic process	13	100.0
GOTERM_BP_ALL	GO:0044238~primary metabolic process	68	98.5507	1.59103e-14	MCM7, TRRAP, OGG1, BCCIP, SMC3, NIPBL, HERC2, PPP4R2, EME2, SMARCAD1, NBN, ARID2, AP5S1, POLE, NFRKB, GTF2I, HMGN1, UPF1, ACTR2, SHPRH, LIG1, PARP2, TOP3A, RECQL, SIRT7, SPIDR, INIP, MORF4L2, UBE2V2, TERF2IP, MCM5, TOP1, ASF1A, RTEL1, VCP, AP5Z1, USP10, PNKP, ZBTB1, PDS5B, PDS5A, SAMHD1, EGFR, NPAS2, ZMPSTE24, FZR1, RAD21, USP1, USP51, APBB1, XRCC6, PRRX1, POLM, ERCC6L2, INTS3, TREX2, FANCB, UBE2…	68	11997	19256	1.6050679336500793	3.6023073413105067E-11	1.1276407362075118E-12	1.0093080663585754E-12				GOTERM_BP_ALL	GO:1903046~meiotic cell cycle process	1	100.0	1.0	ATM	1	207	19256	93.02415458937197	1.0	1.0	1.0		GOTERM_CC_ALL	GO:0005694~chromosome	15	68.18181818181817	2.40191e-10	PRRX1, PDS5B, SMC3, PDS5A, NPAS2, NIPBL, PPP4R2, MORF4L2, RAD21, SMARCAD1, USP51, ATM, ERCC5, ASF1A, HMGN1	22	1920	20472	7.269886363636363	5.260192015299481E-8	1.753396988432831E-8	1.5692502727526707E-8				GOTERM_BP_ALL	GO:0046483~heterocycle metabolic process	13	100.0
GOTERM_BP_ALL	GO:0044237~cellular metabolic process	68	98.5507	1.93498e-14	MCM7, TRRAP, OGG1, BCCIP, SMC3, NIPBL, HERC2, PPP4R2, EME2, SMARCAD1, NBN, ARID2, AP5S1, POLE, NFRKB, GTF2I, HMGN1, UPF1, ACTR2, SHPRH, LIG1, PARP2, TOP3A, RECQL, SIRT7, SPIDR, INIP, MORF4L2, UBE2V2, TERF2IP, MCM5, TOP1, ASF1A, RTEL1, VCP, AP5Z1, USP10, PNKP, ZBTB1, PDS5B, PDS5A, SAMHD1, EGFR, NPAS2, ZMPSTE24, FZR1, RAD21, USP1, USP51, APBB1, XRCC6, PRRX1, POLM, ERCC6L2, INTS3, TREX2, FANCB, UBE2…	68	12032	19256	1.600398936170213	4.3832271146015955E-11	1.3298617582978976E-12	1.190308363908612E-12				GOTERM_BP_ALL	GO:0006401~RNA catabolic process	1	100.0	1.0	ATM	1	207	19256	93.02415458937197	1.0	1.0	1.0		GOTERM_BP_ALL	GO:0006725~cellular aromatic compound metabolic process	22	100.0	2.75532e-10	PRRX1, ERCC6L2, ZBTB1, PDS5B, DEK, SMC3, PDS5A, EGFR, NPAS2, NIPBL, PPP4R2, MORF4L2, RAD21, JMY, USP1, SMARCAD1, USP51, ATM, ERCC5, APBB1, ASF1A, HMGN1	22	6757	19256	2.849785407725322	3.9015282327081735E-7	2.7848383129050557E-8	2.5191470251013934E-8				GOTERM_BP_ALL	GO:0006725~cellular aromatic compound metabolic process	13	100.0
GOTERM_CC_ALL	GO:0043231~intracellular membrane-bounded organelle	67	97.1014	7.1647e-14	MCM7, TRRAP, OGG1, BCCIP, SMC3, NIPBL, HERC2, PPP4R2, EME2, SMARCAD1, NBN, ARID2, AP5S1, POLE, NFRKB, GTF2I, HMGN1, UPF1, ACTR2, SHPRH, LIG1, PARP2, TOP3A, RECQL, SIRT7, SPIDR, INIP, MORF4L2, UBE2V2, TERF2IP, MCM5, TOP1, ASF1A, RTEL1, VCP, AP5Z1, USP10, PNKP, ZBTB1, PDS5B, PDS5A, SAMHD1, EGFR, NPAS2, ZMPSTE24, FZR1, RAD21, USP1, APBB1, XRCC6, PRRX1, POLM, ERCC6L2, INTS3, TREX2, FANCB, UBE2A, DEK,…	68	12322	20472	1.6369859743930033	2.4705237855471296E-11	1.5448894053201399E-12	1.3075585691405243E-12				REACTOME_PATHWAY	R-HSA-1500620~Meiosis	1	100.0	1.0	ATM	1	118	10882	92.22033898305084	1.0	1.0	1.0		GOTERM_CC_ALL	GO:0031981~nuclear lumen	20	90.9090909090909	4.49903e-10	PRRX1, ERCC6L2, ZBTB1, PDS5B, DEK, SMC3, PDS5A, NPAS2, NIPBL, PPP4R2, MORF4L2, RAD21, JMY, USP1, SMARCAD1, ATM, ERCC5, APBB1, ASF1A, HMGN1	22	5128	20472	3.6292724436250174	9.852882587590983E-8	2.345908721128228E-8	2.099534745849921E-8				GOTERM_BP_ALL	GO:1901360~organic cyclic compound metabolic process	13	100.0
GOTERM_BP_ALL	GO:0071704~organic substance metabolic process	68	98.5507	1.95033e-13	MCM7, TRRAP, OGG1, BCCIP, SMC3, NIPBL, HERC2, PPP4R2, EME2, SMARCAD1, NBN, ARID2, AP5S1, POLE, NFRKB, GTF2I, HMGN1, UPF1, ACTR2, SHPRH, LIG1, PARP2, TOP3A, RECQL, SIRT7, SPIDR, INIP, MORF4L2, UBE2V2, TERF2IP, MCM5, TOP1, ASF1A, RTEL1, VCP, AP5Z1, USP10, PNKP, ZBTB1, PDS5B, PDS5A, SAMHD1, EGFR, NPAS2, ZMPSTE24, FZR1, RAD21, USP1, USP51, APBB1, XRCC6, PRRX1, POLM, ERCC6L2, INTS3, TREX2, FANCB, UBE2…	68	12453	19256	1.546294065686983	4.4260517473304617E-10	1.3009852930717138E-11	1.1644621450333241E-11				GOTERM_BP_ALL	GO:0036092~phosphatidylinositol-3-phosphate biosynthetic process	1	100.0	1.0	ATM	1	21	19256	916.952380952381	1.0	1.0	1.0		GOTERM_BP_ALL	GO:1901360~organic cyclic compound metabolic process	22	100.0	5.70613e-10	PRRX1, ERCC6L2, ZBTB1, PDS5B, DEK, SMC3, PDS5A, EGFR, NPAS2, NIPBL, PPP4R2, MORF4L2, RAD21, JMY, USP1, SMARCAD1, USP51, ATM, ERCC5, APBB1, ASF1A, HMGN1	22	6995	19256	2.752823445318084	8.079873692334871E-7	5.046357225590849E-8	4.564902649297729E-8				GOTERM_BP_ALL	GO:0006289~nucleotide-excision repair	4	30.76923076923077
GOTERM_BP_ALL	GO:0008152~metabolic process	68	98.5507	1.6568e-12	MCM7, TRRAP, OGG1, BCCIP, SMC3, NIPBL, HERC2, PPP4R2, EME2, SMARCAD1, NBN, ARID2, AP5S1, POLE, NFRKB, GTF2I, HMGN1, UPF1, ACTR2, SHPRH, LIG1, PARP2, TOP3A, RECQL, SIRT7, SPIDR, INIP, MORF4L2, UBE2V2, TERF2IP, MCM5, TOP1, ASF1A, RTEL1, VCP, AP5Z1, USP10, PNKP, ZBTB1, PDS5B, PDS5A, SAMHD1, EGFR, NPAS2, ZMPSTE24, FZR1, RAD21, USP1, USP51, APBB1, XRCC6, PRRX1, POLM, ERCC6L2, INTS3, TREX2, FANCB, UBE2…	68	12856	19256	1.4978220286247665	3.759247024781587E-9	9.394044342043664E-11	8.408249565409452E-11				GOTERM_BP_ALL	GO:0008340~determination of adult lifespan	1	100.0	1.0	ATM	1	21	19256	916.952380952381	1.0	1.0	1.0		REACTOME_PATHWAY	R-HSA-2470946~Cohesin Loading onto Chromatin	5	22.727272727272727	6.51037e-10	NIPBL, RAD21, PDS5B, SMC3, PDS5A	17	10	10882	320.05882352941177	1.1132732125052058E-7	1.1197835722447544E-7	1.0481695065779387E-7				GOTERM_BP_ALL	GO:0006282~regulation of DNA repair	5	38.46153846153847
GOTERM_CC_ALL	GO:0043229~intracellular organelle	68	98.5507	1.74677e-11	MCM7, TRRAP, OGG1, BCCIP, SMC3, NIPBL, HERC2, PPP4R2, EME2, SMARCAD1, NBN, ARID2, AP5S1, POLE, NFRKB, GTF2I, HMGN1, UPF1, ACTR2, SHPRH, LIG1, PARP2, TOP3A, RECQL, SIRT7, SPIDR, INIP, MORF4L2, UBE2V2, TERF2IP, MCM5, TOP1, ASF1A, RTEL1, VCP, AP5Z1, USP10, PNKP, ZBTB1, PDS5B, PDS5A, SAMHD1, EGFR, NPAS2, ZMPSTE24, FZR1, RAD21, USP1, USP51, APBB1, XRCC6, PRRX1, POLM, ERCC6L2, INTS3, TREX2, FANCB, UBE2…	68	14155	20472	1.4462734016248675	6.026354415489266E-9	3.544913719264964E-10	3.0003327710880273E-10				GOTERM_BP_ALL	GO:0000070~mitotic sister chromatid segregation	1	100.0	1.0	ATM	1	210	19256	91.6952380952381	1.0	1.0	1.0		GOTERM_CC_ALL	GO:0070013~intracellular organelle lumen	21	95.45454545454545	7.49834e-10	PRRX1, ERCC6L2, ZBTB1, PDS5B, DEK, SMC3, PDS5A, EGFR, NPAS2, NIPBL, PPP4R2, MORF4L2, RAD21, JMY, USP1, SMARCAD1, ATM, ERCC5, APBB1, ASF1A, HMGN1	22	6262	20472	3.1206410963677014	1.6421360227170112E-7	2.345908721128228E-8	2.099534745849921E-8				GOTERM_CC_ALL	GO:0035861~site of double-strand break	4	30.76923076923077
GOTERM_CC_ALL	GO:0043227~membrane-bounded organelle	67	97.1014	1.97841e-10	MCM7, TRRAP, OGG1, BCCIP, SMC3, NIPBL, HERC2, PPP4R2, EME2, SMARCAD1, NBN, ARID2, AP5S1, POLE, NFRKB, GTF2I, HMGN1, UPF1, ACTR2, SHPRH, LIG1, PARP2, TOP3A, RECQL, SIRT7, SPIDR, INIP, MORF4L2, UBE2V2, TERF2IP, MCM5, TOP1, ASF1A, RTEL1, VCP, AP5Z1, USP10, PNKP, ZBTB1, PDS5B, PDS5A, SAMHD1, EGFR, NPAS2, ZMPSTE24, FZR1, RAD21, USP1, APBB1, XRCC6, PRRX1, POLM, ERCC6L2, INTS3, TREX2, FANCB, UBE2A, DEK,…	68	13934	20472	1.4476059406107786	6.825501597251815E-8	3.4127510647239023E-9	2.8884733649257374E-9				REACTOME_PATHWAY	R-HSA-6803207~TP53 Regulates Transcription of Caspase Activators and Caspases	1	100.0	1.0	ATM	1	12	10882	906.8333333333333	1.0	1.0	1.0		GOTERM_CC_ALL	GO:0031974~membrane-enclosed lumen	21	95.45454545454545	7.49834e-10	PRRX1, ERCC6L2, ZBTB1, PDS5B, DEK, SMC3, PDS5A, EGFR, NPAS2, NIPBL, PPP4R2, MORF4L2, RAD21, JMY, USP1, SMARCAD1, ATM, ERCC5, APBB1, ASF1A, HMGN1	22	6262	20472	3.1206410963677014	1.6421360227170112E-7	2.345908721128228E-8	2.099534745849921E-8				GOTERM_CC_ALL	GO:0035861~site of double-strand break	4	30.76923076923077
GOTERM_CC_ALL	GO:0043226~organelle	68	98.5507	1.38198e-09	MCM7, TRRAP, OGG1, BCCIP, SMC3, NIPBL, HERC2, PPP4R2, EME2, SMARCAD1, NBN, ARID2, AP5S1, POLE, NFRKB, GTF2I, HMGN1, UPF1, ACTR2, SHPRH, LIG1, PARP2, TOP3A, RECQL, SIRT7, SPIDR, INIP, MORF4L2, UBE2V2, TERF2IP, MCM5, TOP1, ASF1A, RTEL1, VCP, AP5Z1, USP10, PNKP, ZBTB1, PDS5B, PDS5A, SAMHD1, EGFR, NPAS2, ZMPSTE24, FZR1, RAD21, USP1, USP51, APBB1, XRCC6, PRRX1, POLM, ERCC6L2, INTS3, TREX2, FANCB, UBE2…	68	15107	20472	1.3551333818759514	4.76784548397724E-7	2.2704031797375068E-8	1.921616604299571E-8				GOTERM_BP_ALL	GO:1902589~single-organism organelle organization	1	100.0	1.0	ATM	1	1927	19256	9.99273482096523	1.0	1.0	1.0		GOTERM_CC_ALL	GO:0043233~organelle lumen	21	95.45454545454545	7.49834e-10	PRRX1, ERCC6L2, ZBTB1, PDS5B, DEK, SMC3, PDS5A, EGFR, NPAS2, NIPBL, PPP4R2, MORF4L2, RAD21, JMY, USP1, SMARCAD1, ATM, ERCC5, APBB1, ASF1A, HMGN1	22	6262	20472	3.1206410963677014	1.6421360227170112E-7	2.345908721128228E-8	2.099534745849921E-8				GOTERM_CC_ALL	GO:0044427~chromosomal part	8	61.53846153846154
GOTERM_BP_ALL	GO:0044249~cellular biosynthetic process	48	69.5652	5.56299e-09	RTEL1, VCP, MCM7, USP10, TRRAP, PNKP, OGG1, ZBTB1, PDS5A, SAMHD1, SMC3, EGFR, NPAS2, ZMPSTE24, NIPBL, EME2, RAD21, USP1, APBB1, NBN, ARID2, POLE, NFRKB, HMGN1, GTF2I, UPF1, ACTR2, XRCC6, LIG1, PRRX1, POLM, PARP2, INTS3, RECQL, SIRT7, DEK, CLK2, POLE4, TDP2, MORF4L2, POLE3, JMY, TERF2IP, MCM5, ATM, TOP1, ASF1A, HSPA1A	68	6770	19256	2.007750456164741	1.2622336273526713E-5	2.3364542653759284E-7	2.0912707930833928E-7				GOTERM_BP_ALL	GO:0006915~apoptotic process	1	100.0	1.0	ATM	1	1942	19256	9.915550978372812	1.0	1.0	1.0		GOTERM_BP_ALL	GO:0019219~regulation of nucleobase-containing compound metabolic process	19	86.36363636363636	1.3348e-09	PRRX1, ZBTB1, DEK, SMC3, PDS5A, EGFR, NPAS2, NIPBL, PPP4R2, MORF4L2, RAD21, JMY, USP1, SMARCAD1, USP51, ATM, APBB1, ASF1A, HMGN1	22	4324	19256	3.846017996804306	1.8900736685756314E-6	1.111023920176124E-7	1.0050251716080839E-7				GOTERM_BP_ALL	GO:0051052~regulation of DNA metabolic process	6	46.15384615384615
GOTERM_BP_ALL	GO:1901576~organic substance biosynthetic process	48	69.5652	7.60601e-09	RTEL1, VCP, MCM7, USP10, TRRAP, PNKP, OGG1, ZBTB1, PDS5A, SAMHD1, SMC3, EGFR, NPAS2, ZMPSTE24, NIPBL, EME2, RAD21, USP1, APBB1, NBN, ARID2, POLE, NFRKB, HMGN1, GTF2I, UPF1, ACTR2, XRCC6, LIG1, PRRX1, POLM, PARP2, INTS3, RECQL, SIRT7, DEK, CLK2, POLE4, TDP2, MORF4L2, POLE3, JMY, TERF2IP, MCM5, ATM, TOP1, ASF1A, HSPA1A	68	6828	19256	1.9906957510596506	1.7257893478395125E-5	3.0263923279423604E-7	2.708807947849644E-7				GOTERM_MF_ALL	GO:0035639~purine ribonucleoside triphosphate binding	1	100.0	1.0	ATM	1	1901	18811	9.895318253550762	1.0	1.0	1.0		REACTOME_PATHWAY	R-HSA-68884~Mitotic Telophase/Cytokinesis	5	22.727272727272727	2.21076e-09	NIPBL, RAD21, PDS5B, SMC3, PDS5A	17	13	10882	246.19909502262445	3.780400061881295E-7	1.901254227606099E-7	1.7796623874684998E-7				GOTERM_BP_ALL	GO:0051716~cellular response to stimulus	13	100.0
GOTERM_BP_ALL	GO:0009058~biosynthetic process	48	69.5652	1.39116e-08	RTEL1, VCP, MCM7, USP10, TRRAP, PNKP, OGG1, ZBTB1, PDS5A, SAMHD1, SMC3, EGFR, NPAS2, ZMPSTE24, NIPBL, EME2, RAD21, USP1, APBB1, NBN, ARID2, POLE, NFRKB, HMGN1, GTF2I, UPF1, ACTR2, XRCC6, LIG1, PRRX1, POLM, PARP2, INTS3, RECQL, SIRT7, DEK, CLK2, POLE4, TDP2, MORF4L2, POLE3, JMY, TERF2IP, MCM5, ATM, TOP1, ASF1A, HSPA1A	68	6942	19256	1.9580049824597083	3.156488914757283E-5	5.34770771753349E-7	4.786528512607136E-7				GOTERM_BP_ALL	GO:1902531~regulation of intracellular signal transduction	1	100.0	1.0	ATM	1	1949	19256	9.879938429964085	1.0	1.0	1.0		GOTERM_BP_ALL	GO:0051716~cellular response to stimulus	22	100.0	5.91812e-09	PRRX1, ERCC6L2, ZBTB1, PDS5B, DEK, SMC3, PDS5A, EGFR, NPAS2, NIPBL, PPP4R2, MORF4L2, RAD21, JMY, USP1, SMARCAD1, USP51, ATM, ERCC5, APBB1, ASF1A, HMGN1	22	7818	19256	2.463034024047071	8.380017636033799E-6	4.652296986038024E-7	4.20843826298846E-7				GOTERM_BP_ALL	GO:0034641~cellular nitrogen compound metabolic process	13	100.0
REACTOME_PATHWAY	R-HSA-2470946~Cohesin Loading onto Chromatin	5	7.24638	9.53126e-08	NIPBL, RAD21, PDS5B, SMC3, PDS5A	53	10	10882	102.66037735849058	3.0880809471001136E-5	3.0976597413472437E-6	2.5448466182760435E-6				GOTERM_BP_ALL	GO:0006468~protein phosphorylation	1	100.0	1.0	ATM	1	1970	19256	9.774619289340102	1.0	1.0	1.0		GOTERM_BP_ALL	GO:0034641~cellular nitrogen compound metabolic process	22	100.0	7.21461e-09	PRRX1, ERCC6L2, ZBTB1, PDS5B, DEK, SMC3, PDS5A, EGFR, NPAS2, NIPBL, PPP4R2, MORF4L2, RAD21, JMY, USP1, SMARCAD1, USP51, ATM, ERCC5, APBB1, ASF1A, HMGN1	22	7892	19256	2.4399391789153575	1.0215831713789036E-5	5.372983779060248E-7	4.860366952082768E-7				GOTERM_CC_ALL	GO:0005634~nucleus	13	100.0
GOTERM_MF_ALL	GO:0005524~ATP binding	21	30.4348	2.31273e-07	ACTR2, UPF1, SHPRH, RTEL1, XRCC6, VCP, LIG1, MCM7, ERCC6L2, PNKP, RECQL, UBE2A, SMC3, EGFR, CLK2, SMARCAD1, MCM5, ATM, TOP1, HSPA1A, GTF2I	68	1544	18811	3.7624866656507168	7.608578972584379E-5	9.51108444937948E-6	8.210176242017546E-6				GOTERM_BP_ALL	GO:0042592~homeostatic process	1	100.0	1.0	ATM	1	1972	19256	9.764705882352942	1.0	1.0	1.0		GOTERM_CC_ALL	GO:0000785~chromatin	12	54.54545454545454	1.43977e-08	NIPBL, PPP4R2, PRRX1, MORF4L2, RAD21, SMARCAD1, PDS5B, SMC3, PDS5A, ASF1A, NPAS2, HMGN1	22	1316	20472	8.485216910748825	3.1531003548135317E-6	3.941381637053583E-7	3.5274465792808323E-7				GOTERM_CC_ALL	GO:0090734~site of DNA damage	4	30.76923076923077
GOTERM_CC_ALL	GO:0044424~intracellular part	68	98.5507	2.74766e-07	MCM7, TRRAP, OGG1, BCCIP, SMC3, NIPBL, HERC2, PPP4R2, EME2, SMARCAD1, NBN, ARID2, AP5S1, POLE, NFRKB, GTF2I, HMGN1, UPF1, ACTR2, SHPRH, LIG1, PARP2, TOP3A, RECQL, SIRT7, SPIDR, INIP, MORF4L2, UBE2V2, TERF2IP, MCM5, TOP1, ASF1A, RTEL1, VCP, AP5Z1, USP10, PNKP, ZBTB1, PDS5B, PDS5A, SAMHD1, EGFR, NPAS2, ZMPSTE24, FZR1, RAD21, USP1, USP51, APBB1, XRCC6, PRRX1, POLM, ERCC6L2, INTS3, TREX2, FANCB, UBE2…	68	16346	20472	1.252416493331702	9.47898962208038E-5	3.3640923814538406E-6	2.8472897837232507E-6				GOTERM_BP_ALL	GO:0031399~regulation of protein modification process	1	100.0	1.0	ATM	1	1977	19256	9.740010116337887	1.0	1.0	1.0		GOTERM_CC_ALL	GO:0044427~chromosomal part	13	59.09090909090909	1.88398e-08	PRRX1, PDS5B, SMC3, PDS5A, NPAS2, NIPBL, PPP4R2, MORF4L2, RAD21, SMARCAD1, ATM, ASF1A, HMGN1	22	1735	20472	6.97238669111868	4.1259092707912615E-6	4.584353052013005E-7	4.102891315956845E-7				GOTERM_CC_ALL	GO:0090734~site of DNA damage	4	30.76923076923077
GOTERM_CC_ALL	GO:0005622~intracellular	68	98.5507	2.82779e-07	MCM7, TRRAP, OGG1, BCCIP, SMC3, NIPBL, HERC2, PPP4R2, EME2, SMARCAD1, NBN, ARID2, AP5S1, POLE, NFRKB, GTF2I, HMGN1, UPF1, ACTR2, SHPRH, LIG1, PARP2, TOP3A, RECQL, SIRT7, SPIDR, INIP, MORF4L2, UBE2V2, TERF2IP, MCM5, TOP1, ASF1A, RTEL1, VCP, AP5Z1, USP10, PNKP, ZBTB1, PDS5B, PDS5A, SAMHD1, EGFR, NPAS2, ZMPSTE24, FZR1, RAD21, USP1, USP51, APBB1, XRCC6, PRRX1, POLM, ERCC6L2, INTS3, TREX2, FANCB, UBE2…	68	16353	20472	1.2518803889194643	9.755393414279112E-5	3.3640923814538406E-6	2.8472897837232507E-6				GOTERM_BP_ALL	GO:0070727~cellular macromolecule localization	1	100.0	1.0	ATM	1	1983	19256	9.710539586485124	1.0	1.0	1.0		GOTERM_BP_ALL	GO:0006807~nitrogen compound metabolic process	22	100.0	2.20122e-08	PRRX1, ERCC6L2, ZBTB1, PDS5B, DEK, SMC3, PDS5A, EGFR, NPAS2, NIPBL, PPP4R2, MORF4L2, RAD21, JMY, USP1, SMARCAD1, USP51, ATM, ERCC5, APBB1, ASF1A, HMGN1	22	8322	19256	2.3138668589281424	3.116883970821771E-5	1.5573656462302752E-6	1.40878305807403E-6				REACTOME_PATHWAY	R-HSA-5685942~HDR through Homologous Recombination (HRR)	4	30.76923076923077
REACTOME_PATHWAY	R-HSA-68884~Mitotic Telophase/Cytokinesis	5	7.24638	3.21094e-07	NIPBL, RAD21, PDS5B, SMC3, PDS5A	53	13	10882	78.96952104499275	1.0402901916839458E-4	8.02734674705063E-6	6.594774096807748E-6				GOTERM_MF_ALL	GO:0032555~purine ribonucleotide binding	1	100.0	1.0	ATM	1	1948	18811	9.656570841889117	1.0	1.0	1.0		GOTERM_BP_ALL	GO:0051171~regulation of nitrogen compound metabolic process	19	86.36363636363636	3.21266e-08	PRRX1, ZBTB1, DEK, SMC3, PDS5A, EGFR, NPAS2, NIPBL, PPP4R2, MORF4L2, RAD21, JMY, USP1, SMARCAD1, USP51, ATM, APBB1, ASF1A, HMGN1	22	5207	19256	3.1938125250973344	4.549023137079278E-5	2.0750093347373653E-6	1.8770402462641892E-6				GOTERM_BP_ALL	GO:2001020~regulation of response to DNA damage stimulus	5	38.46153846153847
GOTERM_MF_ALL	GO:0032559~adenyl ribonucleotide binding	21	30.4348	3.52864e-07	ACTR2, UPF1, SHPRH, RTEL1, XRCC6, VCP, LIG1, MCM7, ERCC6L2, PNKP, RECQL, UBE2A, SMC3, EGFR, CLK2, SMARCAD1, MCM5, ATM, TOP1, HSPA1A, GTF2I	68	1585	18811	3.665160512154389	1.1608563727183441E-4	1.055385047752448E-5	9.110314697923867E-6				GOTERM_MF_ALL	GO:0017076~purine nucleotide binding	1	100.0	1.0	ATM	1	1963	18811	9.582781456953642	1.0	1.0	1.0		GOTERM_BP_ALL	GO:0007064~mitotic sister chromatid cohesion	5	22.727272727272727	3.22616e-08	NIPBL, RAD21, PDS5B, SMC3, PDS5A	22	31	19256	141.17302052785922	4.568142433669653E-5	2.0750093347373653E-6	1.8770402462641892E-6				GOTERM_BP_ALL	GO:0006310~DNA recombination	5	38.46153846153847
GOTERM_BP_ALL	GO:0034654~nucleobase-containing compound biosynthetic process	35	50.7246	3.63534e-07	VCP, USP10, TRRAP, PNKP, OGG1, ZBTB1, EGFR, NPAS2, ZMPSTE24, NIPBL, RAD21, USP1, APBB1, ARID2, POLE, NFRKB, HMGN1, GTF2I, ACTR2, XRCC6, LIG1, PRRX1, POLM, INTS3, SIRT7, DEK, POLE4, TDP2, MORF4L2, POLE3, JMY, TERF2IP, ATM, ASF1A, HSPA1A	68	4322	19256	2.293192149603941	8.245194319597138E-4	1.043665633845655E-5	9.341451660964196E-6				GOTERM_MF_ALL	GO:0032553~ribonucleotide binding	1	100.0	1.0	ATM	1	1967	18811	9.563294356888663	1.0	1.0	1.0		GOTERM_CC_ALL	GO:0043232~intracellular non-membrane-bounded organelle	19	86.36363636363636	7.58384e-08	PRRX1, ERCC6L2, ZBTB1, PDS5B, DEK, SMC3, PDS5A, NPAS2, NIPBL, PPP4R2, MORF4L2, RAD21, JMY, SMARCAD1, USP51, ATM, ERCC5, ASF1A, HMGN1	22	5823	20472	3.036298065664372	1.6608469706969053E-5	1.5498520350523936E-6	1.3870821866222331E-6				GOTERM_BP_ALL	GO:0006807~nitrogen compound metabolic process	13	100.0
GOTERM_MF_ALL	GO:0030554~adenyl nucleotide binding	21	30.4348	4.02277e-07	ACTR2, UPF1, SHPRH, RTEL1, XRCC6, VCP, LIG1, MCM7, ERCC6L2, PNKP, RECQL, UBE2A, SMC3, EGFR, CLK2, SMARCAD1, MCM5, ATM, TOP1, HSPA1A, GTF2I	68	1598	18811	3.6353438121180894	1.3234026911579377E-4	1.1029083352851989E-5	9.52054611613971E-6				GOTERM_BP_ALL	GO:0010557~positive regulation of macromolecule biosynthetic process	1	100.0	1.0	ATM	1	2034	19256	9.467059980334318	1.0	1.0	1.0		GOTERM_CC_ALL	GO:0043228~non-membrane-bounded organelle	19	86.36363636363636	7.78464e-08	PRRX1, ERCC6L2, ZBTB1, PDS5B, DEK, SMC3, PDS5A, NPAS2, NIPBL, PPP4R2, MORF4L2, RAD21, JMY, SMARCAD1, USP51, ATM, ERCC5, ASF1A, HMGN1	22	5832	20472	3.0316124205013097	1.7048227734739463E-5	1.5498520350523936E-6	1.3870821866222331E-6				GOTERM_BP_ALL	GO:0022402~cell cycle process	7	53.84615384615385
GOTERM_BP_ALL	GO:0018130~heterocycle biosynthetic process	35	50.7246	5.74178e-07	VCP, USP10, TRRAP, PNKP, OGG1, ZBTB1, EGFR, NPAS2, ZMPSTE24, NIPBL, RAD21, USP1, APBB1, ARID2, POLE, NFRKB, HMGN1, GTF2I, ACTR2, XRCC6, LIG1, PRRX1, POLM, INTS3, SIRT7, DEK, POLE4, TDP2, MORF4L2, POLE3, JMY, TERF2IP, ATM, ASF1A, HSPA1A	68	4402	19256	2.2515166902744737	0.001301961574274979	1.6277941384134633E-5	1.4569762349997046E-5				GOTERM_BP_ALL	GO:0040011~locomotion	1	100.0	1.0	ATM	1	2053	19256	9.379444715051145	1.0	1.0	1.0		GOTERM_BP_ALL	GO:0080135~regulation of cellular response to stress	10	45.45454545454545	1.01414e-07	PPP4R2, PRRX1, MORF4L2, USP1, USP51, ATM, APBB1, DEK, EGFR, NPAS2	22	841	19256	10.407523510971785	1.435921883118363E-4	6.2391772712658664E-6	5.64392007577407E-6				GOTERM_BP_ALL	GO:0006261~DNA-dependent DNA replication	4	30.76923076923077
GOTERM_BP_ALL	GO:0019438~aromatic compound biosynthetic process	35	50.7246	5.93909e-07	VCP, USP10, TRRAP, PNKP, OGG1, ZBTB1, EGFR, NPAS2, ZMPSTE24, NIPBL, RAD21, USP1, APBB1, ARID2, POLE, NFRKB, HMGN1, GTF2I, ACTR2, XRCC6, LIG1, PRRX1, POLM, INTS3, SIRT7, DEK, POLE4, TDP2, MORF4L2, POLE3, JMY, TERF2IP, ATM, ASF1A, HSPA1A	68	4408	19256	2.248452012383901	0.0013466713103285066	1.659962621084932E-5	1.4857690126994763E-5				GOTERM_BP_ALL	GO:0009888~tissue development	1	100.0	1.0	ATM	1	2062	19256	9.338506304558681	1.0	1.0	1.0		GOTERM_MF_ALL	GO:0003682~chromatin binding	9	40.909090909090914	1.76358e-07	NIPBL, RAD21, SMARCAD1, USP51, APBB1, SMC3, ASF1A, EGFR, HMGN1	22	616	18811	12.492547225501772	3.244941306024263E-5	3.24499366989574E-5	3.174450329245833E-5				GOTERM_BP_ALL	GO:0000724~double-strand break repair via homologous recombination	4	30.76923076923077
GOTERM_MF_ALL	GO:0000166~nucleotide binding	24	34.7826	1.26588e-06	ACTR2, UPF1, SHPRH, RTEL1, XRCC6, VCP, LIG1, MCM7, ERCC6L2, PNKP, RECQL, UBE2A, SIRT7, SMC3, SAMHD1, EGFR, CLK2, SMARCAD1, MCM5, ATM, TOP1, POLE, HSPA1A, GTF2I	68	2228	18811	2.97988171929454	4.16387485307812E-4	2.9051417577510344E-5	2.5077819428610754E-5				GOTERM_BP_ALL	GO:0008283~cell proliferation	1	100.0	1.0	ATM	1	2069	19256	9.306911551474142	1.0	1.0	1.0		GOTERM_BP_ALL	GO:0006996~organelle organization	17	77.27272727272727	2.0951e-07	ERCC6L2, ZBTB1, PDS5B, DEK, SMC3, PDS5A, NIPBL, PPP4R2, MORF4L2, RAD21, JMY, SMARCAD1, USP51, ATM, APBB1, ASF1A, HMGN1	22	4266	19256	3.487959766440779	2.966226744061107E-4	1.2352380589991773E-5	1.1173884915328246E-5				GOTERM_BP_ALL	GO:0000725~recombinational repair	4	30.76923076923077
GOTERM_MF_ALL	GO:1901265~nucleoside phosphate binding	24	34.7826	1.27588e-06	ACTR2, UPF1, SHPRH, RTEL1, XRCC6, VCP, LIG1, MCM7, ERCC6L2, PNKP, RECQL, UBE2A, SIRT7, SMC3, SAMHD1, EGFR, CLK2, SMARCAD1, MCM5, ATM, TOP1, POLE, HSPA1A, GTF2I	68	2229	18811	2.9785448499722906	4.1967823313471264E-4	2.9051417577510344E-5	2.5077819428610754E-5				GOTERM_BP_ALL	GO:0033554~cellular response to stress	1	100.0	1.0	ATM	1	2077	19256	9.271064034665383	1.0	1.0	1.0		GOTERM_CC_ALL	GO:0005634~nucleus	21	95.45454545454545	2.58772e-07	PRRX1, ERCC6L2, ZBTB1, PDS5B, DEK, SMC3, PDS5A, EGFR, NPAS2, NIPBL, PPP4R2, MORF4L2, RAD21, JMY, USP1, SMARCAD1, ATM, ERCC5, APBB1, ASF1A, HMGN1	22	8449	20472	2.3128718837086693	5.666944433202481E-5	4.72258689819536E-6	4.226607452266166E-6				GOTERM_CC_ALL	GO:0043232~intracellular non-membrane-bounded organelle	11	84.61538461538461
GOTERM_MF_ALL	GO:0016887~ATPase activity	12	17.3913	1.32453e-06	UPF1, SHPRH, XRCC6, RTEL1, VCP, MCM7, ERCC6L2, RECQL, SMARCAD1, MCM5, SMC3, HSPA1A	68	497	18811	6.679251982483135	4.3567661762211607E-4	2.9051417577510344E-5	2.5077819428610754E-5				GOTERM_BP_ALL	GO:0012501~programmed cell death	1	100.0	1.0	ATM	1	2090	19256	9.213397129186603	1.0	1.0	1.0		GOTERM_BP_ALL	GO:0050896~response to stimulus	22	100.0	3.95778e-07	PRRX1, ERCC6L2, ZBTB1, PDS5B, DEK, SMC3, PDS5A, EGFR, NPAS2, NIPBL, PPP4R2, MORF4L2, RAD21, JMY, USP1, SMARCAD1, USP51, ATM, ERCC5, APBB1, ASF1A, HMGN1	22	9548	19256	2.016757436112275	5.602654398842999E-4	2.2401062310935696E-5	2.026385848621745E-5				GOTERM_CC_ALL	GO:0043228~non-membrane-bounded organelle	11	84.61538461538461
GOTERM_BP_ALL	GO:1901362~organic cyclic compound biosynthetic process	35	50.7246	1.36705e-06	VCP, USP10, TRRAP, PNKP, OGG1, ZBTB1, EGFR, NPAS2, ZMPSTE24, NIPBL, RAD21, USP1, APBB1, ARID2, POLE, NFRKB, HMGN1, GTF2I, ACTR2, XRCC6, LIG1, PRRX1, POLM, INTS3, SIRT7, DEK, POLE4, TDP2, MORF4L2, POLE3, JMY, TERF2IP, ATM, ASF1A, HSPA1A	68	4560	19256	2.173503611971104	0.0030970291326054555	3.647606686695972E-5	3.264833145499481E-5				GOTERM_BP_ALL	GO:0045935~positive regulation of nucleobase-containing compound metabolic process	1	100.0	1.0	ATM	1	2098	19256	9.178265014299333	1.0	1.0	1.0		REACTOME_PATHWAY	R-HSA-2468052~Establishment of Sister Chromatid Cohesion	4	18.181818181818183	4.27269e-07	RAD21, PDS5B, SMC3, PDS5A	17	11	10882	232.7700534759358	7.306035741028172E-5	2.4496759971659212E-5	2.2930106717657747E-5				REACTOME_PATHWAY	R-HSA-5693567~HDR through Homologous Recombination (HRR) or Single Strand Annealing (SSA)	4	30.76923076923077
GOTERM_MF_ALL	GO:0035639~purine ribonucleoside triphosphate binding	22	31.8841	1.4786e-06	ACTR2, UPF1, SHPRH, RTEL1, XRCC6, VCP, LIG1, MCM7, ERCC6L2, PNKP, RECQL, UBE2A, SMC3, SAMHD1, EGFR, CLK2, SMARCAD1, MCM5, ATM, TOP1, HSPA1A, GTF2I	68	1901	18811	3.201426493795835	4.8634117601009663E-4	3.040369491267005E-5	2.62451348182319E-5				GOTERM_BP_ALL	GO:0043933~macromolecular complex subunit organization	1	100.0	1.0	ATM	1	2106	19256	9.143399810066477	1.0	1.0	1.0		GOTERM_BP_ALL	GO:0007062~sister chromatid cohesion	5	22.727272727272727	6.36437e-07	NIPBL, RAD21, PDS5B, SMC3, PDS5A	22	64	19256	68.38068181818181	9.007895411313749E-4	3.463687583881212E-5	3.13322975785721E-5				GOTERM_BP_ALL	GO:0050896~response to stimulus	13	100.0
GOTERM_MF_ALL	GO:0032555~purine ribonucleotide binding	22	31.8841	2.19585e-06	ACTR2, UPF1, SHPRH, RTEL1, XRCC6, VCP, LIG1, MCM7, ERCC6L2, PNKP, RECQL, UBE2A, SMC3, SAMHD1, EGFR, CLK2, SMARCAD1, MCM5, ATM, TOP1, HSPA1A, GTF2I	68	1948	18811	3.1241846841405967	7.221750998175347E-4	4.2496188275653193E-5	3.668363972731157E-5				GOTERM_BP_ALL	GO:1901575~organic substance catabolic process	1	100.0	1.0	ATM	1	2108	19256	9.13472485768501	1.0	1.0	1.0		GOTERM_BP_ALL	GO:0044260~cellular macromolecule metabolic process	22	100.0	8.91407e-07	PRRX1, ERCC6L2, ZBTB1, PDS5B, DEK, SMC3, PDS5A, EGFR, NPAS2, NIPBL, PPP4R2, MORF4L2, RAD21, JMY, USP1, SMARCAD1, USP51, ATM, ERCC5, APBB1, ASF1A, HMGN1	22	9924	19256	1.940346634421604	0.001261436028801688	4.6716308881682965E-5	4.225927587883689E-5				GOTERM_BP_ALL	GO:0071897~DNA biosynthetic process	4	30.76923076923077
GOTERM_MF_ALL	GO:0017076~purine nucleotide binding	22	31.8841	2.48457e-06	ACTR2, UPF1, SHPRH, RTEL1, XRCC6, VCP, LIG1, MCM7, ERCC6L2, PNKP, RECQL, UBE2A, SMC3, SAMHD1, EGFR, CLK2, SMARCAD1, MCM5, ATM, TOP1, HSPA1A, GTF2I	68	1963	18811	3.1003116478379433	8.170921588368518E-4	4.4453675365443904E-5	3.837338542184216E-5				GOTERM_BP_ALL	GO:0006366~transcription from RNA polymerase II promoter	1	100.0	1.0	ATM	1	2123	19256	9.070183702308055	1.0	1.0	1.0		GOTERM_BP_ALL	GO:0016570~histone modification	8	36.36363636363637	9.68701e-07	NIPBL, PPP4R2, MORF4L2, SMARCAD1, USP51, ATM, APBB1, DEK	22	531	19256	13.18678308508817	0.0013707413697019444	4.895401176437496E-5	4.4283487673780884E-5				REACTOME_PATHWAY	R-HSA-5693538~Homology Directed Repair	4	30.76923076923077
GOTERM_MF_ALL	GO:0032553~ribonucleotide binding	22	31.8841	2.56723e-06	ACTR2, UPF1, SHPRH, RTEL1, XRCC6, VCP, LIG1, MCM7, ERCC6L2, PNKP, RECQL, UBE2A, SMC3, SAMHD1, EGFR, CLK2, SMARCAD1, MCM5, ATM, TOP1, HSPA1A, GTF2I	68	1967	18811	3.0940069978169205	8.442643242746461E-4	4.4453675365443904E-5	3.837338542184216E-5				GOTERM_BP_ALL	GO:0032845~negative regulation of homeostatic process	1	100.0	1.0	ATM	1	215	19256	89.56279069767442	1.0	1.0	1.0		GOTERM_BP_ALL	GO:0016570~histone modification	8	36.36363636363637	9.68701e-07	NIPBL, PPP4R2, MORF4L2, SMARCAD1, USP51, ATM, APBB1, DEK	22	531	19256	13.18678308508817	0.0013707413697019444	4.895401176437496E-5	4.4283487673780884E-5				GOTERM_BP_ALL	GO:0000731~DNA synthesis involved in DNA repair	3	23.076923076923077
GOTERM_BP_ALL	GO:0010972~negative regulation of G2/M transition of mitotic cell cycle	6	8.69565	3.32286e-06	FZR1, INTS3, RAD21, ATM, NBN, INIP	68	66	19256	25.743315508021393	0.0075112263041106075	7.754790297275841E-5	6.941016006820969E-5				GOTERM_BP_ALL	GO:0000082~G1/S transition of mitotic cell cycle	1	100.0	1.0	ATM	1	218	19256	88.3302752293578	1.0	1.0	1.0		GOTERM_BP_ALL	GO:2001022~positive regulation of response to DNA damage stimulus	6	27.27272727272727	1.05886e-06	PRRX1, MORF4L2, ATM, APBB1, EGFR, NPAS2	22	175	19256	30.00935064935065	0.0014982190845321819	5.166492710266704E-5	4.6735764446228844E-5				GOTERM_BP_ALL	GO:0007049~cell cycle	7	53.84615384615385
GOTERM_BP_ALL	GO:0010604~positive regulation of macromolecule metabolic process	30	43.4783	3.35084e-06	RTEL1, VCP, TRRAP, PNKP, EGFR, NPAS2, ZMPSTE24, FZR1, NIPBL, APBB1, NBN, ARID2, NFRKB, HMGN1, GTF2I, UPF1, ACTR2, XRCC6, PRRX1, FANCB, SIRT7, DEK, SPIDR, MORF4L2, JMY, UBE2V2, TERF2IP, ATM, ASF1A, HSPA1A	68	3615	19256	2.3500122040517453	0.007574227931037569	7.754790297275841E-5	6.941016006820969E-5				GOTERM_BP_ALL	GO:0071158~positive regulation of cell cycle arrest	1	100.0	1.0	ATM	1	22	19256	875.2727272727271	1.0	1.0	1.0		GOTERM_BP_ALL	GO:2001022~positive regulation of response to DNA damage stimulus	6	27.27272727272727	1.05886e-06	PRRX1, MORF4L2, ATM, APBB1, EGFR, NPAS2	22	175	19256	30.00935064935065	0.0014982190845321819	5.166492710266704E-5	4.6735764446228844E-5				GOTERM_BP_ALL	GO:0044260~cellular macromolecule metabolic process	13	100.0
GOTERM_BP_ALL	GO:1902750~negative regulation of cell cycle G2/M phase transition	6	8.69565	3.85508e-06	FZR1, INTS3, RAD21, ATM, NBN, INIP	68	68	19256	24.986159169550177	0.00870905776470865	8.743331298934458E-5	7.825821224354916E-5				GOTERM_BP_ALL	GO:1902400~intracellular signal transduction involved in G1 DNA damage checkpoint	1	100.0	1.0	ATM	1	22	19256	875.2727272727271	1.0	1.0	1.0		GOTERM_BP_ALL	GO:2001022~positive regulation of response to DNA damage stimulus	6	27.27272727272727	1.05886e-06	PRRX1, MORF4L2, ATM, APBB1, EGFR, NPAS2	22	175	19256	30.00935064935065	0.0014982190845321819	5.166492710266704E-5	4.6735764446228844E-5				GOTERM_BP_ALL	GO:0006284~base-excision repair	3	23.076923076923077
GOTERM_BP_ALL	GO:0007064~mitotic sister chromatid cohesion	5	7.24638	3.92374e-06	NIPBL, RAD21, PDS5B, SMC3, PDS5A	68	31	19256	45.673624288425046	0.008863461087071034	8.810924768949143E-5	7.886321552454479E-5				GOTERM_BP_ALL	GO:0072395~signal transduction involved in cell cycle checkpoint	1	100.0	1.0	ATM	1	22	19256	875.2727272727271	1.0	1.0	1.0		GOTERM_BP_ALL	GO:0016569~covalent chromatin modification	8	36.36363636363637	1.15293e-06	NIPBL, PPP4R2, MORF4L2, SMARCAD1, USP51, ATM, APBB1, DEK	22	545	19256	12.848040033361135	0.0016312201957303651	5.437994037794768E-5	4.919174818641203E-5				REACTOME_PATHWAY	R-HSA-5693532~DNA Double-Strand Break Repair	4	30.76923076923077
GOTERM_BP_ALL	GO:0031325~positive regulation of cellular metabolic process	30	43.4783	4.23395e-06	RTEL1, VCP, TRRAP, PNKP, EGFR, NPAS2, ZMPSTE24, FZR1, NIPBL, APBB1, NBN, ARID2, NFRKB, HMGN1, GTF2I, UPF1, ACTR2, XRCC6, PRRX1, FANCB, SIRT7, DEK, SPIDR, MORF4L2, JMY, UBE2V2, TERF2IP, ATM, ASF1A, HSPA1A	68	3656	19256	2.323658128459261	0.009560847762340785	9.32290466630072E-5	8.344575164281508E-5				GOTERM_BP_ALL	GO:0006977~DNA damage response, signal transduction by p53 class mediator resulting in cell cycle arrest	1	100.0	1.0	ATM	1	22	19256	875.2727272727271	1.0	1.0	1.0		GOTERM_BP_ALL	GO:0016569~covalent chromatin modification	8	36.36363636363637	1.15293e-06	NIPBL, PPP4R2, MORF4L2, SMARCAD1, USP51, ATM, APBB1, DEK	22	545	19256	12.848040033361135	0.0016312201957303651	5.437994037794768E-5	4.919174818641203E-5				REACTOME_PATHWAY	R-HSA-5693537~Resolution of D-Loop Structures	3	23.076923076923077
REACTOME_PATHWAY	R-HSA-2468052~Establishment of Sister Chromatid Cohesion	4	5.7971	1.65299e-05	RAD21, PDS5B, SMC3, PDS5A	53	11	10882	74.66209262435677	0.005341423385620714	2.5295754563312435E-4	2.0781435287398214E-4				GOTERM_BP_ALL	GO:0072431~signal transduction involved in mitotic G1 DNA damage checkpoint	1	100.0	1.0	ATM	1	22	19256	875.2727272727271	1.0	1.0	1.0		GOTERM_BP_ALL	GO:0006310~DNA recombination	7	31.818181818181817	1.19469e-06	NIPBL, PPP4R2, MORF4L2, RAD21, USP51, ATM, ERCC5	22	337	19256	18.180739142163475	0.0016902479611596855	5.4531688523537694E-5	4.932901859373021E-5				GOTERM_BP_ALL	GO:0006260~DNA replication	4	30.76923076923077
REACTOME_PATHWAY	R-HSA-68962~Activation of the pre-replicative complex	5	7.24638	1.71233e-05	POLE4, MCM7, POLE3, MCM5, POLE	53	33	10882	31.10920526014866	0.005532628548137519	2.5295754563312435E-4	2.0781435287398214E-4				GOTERM_BP_ALL	GO:0072401~signal transduction involved in DNA integrity checkpoint	1	100.0	1.0	ATM	1	22	19256	875.2727272727271	1.0	1.0	1.0		GOTERM_BP_ALL	GO:0007059~chromosome segregation	7	31.818181818181817	2.47146e-06	NIPBL, RAD21, SMARCAD1, ATM, PDS5B, SMC3, PDS5A	22	382	19256	16.03902903379343	0.0034934772956647375	1.0928493595766954E-4	9.885845796877527E-5				GOTERM_CC_ALL	GO:0044446~intracellular organelle part	13	100.0
GOTERM_BP_ALL	GO:0009893~positive regulation of metabolic process	30	43.4783	1.88361e-05	RTEL1, VCP, TRRAP, PNKP, EGFR, NPAS2, ZMPSTE24, FZR1, NIPBL, APBB1, NBN, ARID2, NFRKB, HMGN1, GTF2I, UPF1, ACTR2, XRCC6, PRRX1, FANCB, SIRT7, DEK, SPIDR, MORF4L2, JMY, UBE2V2, TERF2IP, ATM, ASF1A, HSPA1A	68	3935	19256	2.158905747813738	0.0418390444379545	3.6827814168368566E-4	3.296316700255211E-4				GOTERM_BP_ALL	GO:0072413~signal transduction involved in mitotic cell cycle checkpoint	1	100.0	1.0	ATM	1	22	19256	875.2727272727271	1.0	1.0	1.0		GOTERM_BP_ALL	GO:0007059~chromosome segregation	7	31.818181818181817	2.47146e-06	NIPBL, RAD21, SMARCAD1, ATM, PDS5B, SMC3, PDS5A	22	382	19256	16.03902903379343	0.0034934772956647375	1.0928493595766954E-4	9.885845796877527E-5				GOTERM_MF_ALL	GO:0016787~hydrolase activity	8	61.53846153846154
GOTERM_MF_ALL	GO:0004518~nuclease activity	8	11.5942	1.94297e-05	EME2, TDP2, PNKP, OGG1, TREX2, ERCC5, SAMHD1, POLE	68	234	18811	9.457516339869281	0.006372052706687836	2.905626722054687E-4	2.5082005746611885E-4				GOTERM_BP_ALL	GO:1902402~signal transduction involved in mitotic DNA damage checkpoint	1	100.0	1.0	ATM	1	22	19256	875.2727272727271	1.0	1.0	1.0		GOTERM_BP_ALL	GO:0000070~mitotic sister chromatid segregation	6	27.27272727272727	2.59637e-06	NIPBL, RAD21, ATM, PDS5B, SMC3, PDS5A	22	210	19256	25.007792207792207	0.00366971314412301	1.113291490435629E-4	1.007076401242124E-4				REACTOME_PATHWAY	R-HSA-110313~Translesion synthesis by Y family DNA polymerases bypasses lesions on DNA template	3	23.076923076923077
GOTERM_MF_ALL	GO:0036094~small molecule binding	24	34.7826	2.04262e-05	ACTR2, UPF1, SHPRH, RTEL1, XRCC6, VCP, LIG1, MCM7, ERCC6L2, PNKP, RECQL, UBE2A, SIRT7, SMC3, SAMHD1, EGFR, CLK2, SMARCAD1, MCM5, ATM, TOP1, POLE, HSPA1A, GTF2I	68	2624	18811	2.5301739598278337	0.006697747604483162	2.9218302347920746E-4	2.522187801461852E-4				GOTERM_BP_ALL	GO:0071156~regulation of cell cycle arrest	1	100.0	1.0	ATM	1	22	19256	875.2727272727271	1.0	1.0	1.0		GOTERM_BP_ALL	GO:0080090~regulation of primary metabolic process	19	86.36363636363636	3.87773e-06	PRRX1, ZBTB1, DEK, SMC3, PDS5A, EGFR, NPAS2, NIPBL, PPP4R2, MORF4L2, RAD21, JMY, USP1, SMARCAD1, USP51, ATM, APBB1, ASF1A, HMGN1	22	6931	19256	2.399391403575504	0.005475824856090661	1.5789271604526697E-4	1.4282874666992346E-4				REACTOME_PATHWAY	R-HSA-73933~Resolution of Abasic Sites (AP sites)	3	23.076923076923077
GOTERM_BP_ALL	GO:0010389~regulation of G2/M transition of mitotic cell cycle	6	8.69565	2.94761e-05	FZR1, INTS3, RAD21, ATM, NBN, INIP	68	103	19256	16.49571673329526	0.06469469969941044	5.570984731336742E-4	4.986375222492764E-4				GOTERM_BP_ALL	GO:1902403~signal transduction involved in mitotic DNA integrity checkpoint	1	100.0	1.0	ATM	1	22	19256	875.2727272727271	1.0	1.0	1.0		GOTERM_BP_ALL	GO:0016043~cellular component organization	19	86.36363636363636	3.90547e-06	PRRX1, ERCC6L2, ZBTB1, PDS5B, DEK, SMC3, PDS5A, EGFR, NIPBL, PPP4R2, MORF4L2, RAD21, JMY, SMARCAD1, USP51, ATM, APBB1, ASF1A, HMGN1	22	6934	19256	2.3983533051891865	0.005514898140872249	1.5789271604526697E-4	1.4282874666992346E-4				GOTERM_BP_ALL	GO:0009628~response to abiotic stimulus	6	46.15384615384615
GOTERM_BP_ALL	GO:0045132~meiotic chromosome segregation	6	8.69565	2.94761e-05	ACTR2, EME2, RAD21, ATM, SIRT7, SMC3	68	103	19256	16.49571673329526	0.06469469969941044	5.570984731336742E-4	4.986375222492764E-4				GOTERM_BP_ALL	GO:0072422~signal transduction involved in DNA damage checkpoint	1	100.0	1.0	ATM	1	22	19256	875.2727272727271	1.0	1.0	1.0		GOTERM_MF_ALL	GO:0003677~DNA binding	13	59.09090909090909	4.0479e-06	PRRX1, ERCC6L2, ZBTB1, PDS5B, DEK, SMC3, EGFR, NPAS2, RAD21, SMARCAD1, ATM, ERCC5, HMGN1	22	2595	18811	4.283464704851988	7.445381545654328E-4	3.724069766413917E-4	3.6431117280136147E-4				GOTERM_CC_ALL	GO:0044422~organelle part	13	100.0
GOTERM_MF_ALL	GO:0097367~carbohydrate derivative binding	22	31.8841	3.70107e-05	ACTR2, UPF1, SHPRH, RTEL1, XRCC6, VCP, LIG1, MCM7, ERCC6L2, PNKP, RECQL, UBE2A, SMC3, SAMHD1, EGFR, CLK2, SMARCAD1, MCM5, ATM, TOP1, HSPA1A, GTF2I	68	2335	18811	2.6063861947348532	0.012102913432217033	4.6832787369637766E-4	4.042708696953534E-4				GOTERM_BP_ALL	GO:0007050~cell cycle arrest	1	100.0	1.0	ATM	1	22	19256	875.2727272727271	1.0	1.0	1.0		GOTERM_BP_ALL	GO:0043170~macromolecule metabolic process	22	100.0	4.75763e-06	PRRX1, ERCC6L2, ZBTB1, PDS5B, DEK, SMC3, PDS5A, EGFR, NPAS2, NIPBL, PPP4R2, MORF4L2, RAD21, JMY, USP1, SMARCAD1, USP51, ATM, ERCC5, APBB1, ASF1A, HMGN1	22	10747	19256	1.7917558388387458	0.006714182329721208	1.8352308760128457E-4	1.660138177594659E-4				REACTOME_PATHWAY	R-HSA-73893~DNA Damage Bypass	3	23.076923076923077
GOTERM_BP_ALL	GO:1902749~regulation of cell cycle G2/M phase transition	6	8.69565	4.60135e-05	FZR1, INTS3, RAD21, ATM, NBN, INIP	68	113	19256	15.03591879229568	0.09914153192461961	7.905962215478146E-4	7.076324205211919E-4				GOTERM_BP_ALL	GO:1901988~negative regulation of cell cycle phase transition	1	100.0	1.0	ATM	1	219	19256	87.9269406392694	1.0	1.0	1.0		GOTERM_BP_ALL	GO:0060255~regulation of macromolecule metabolic process	19	86.36363636363636	4.80648e-06	PRRX1, ZBTB1, DEK, SMC3, PDS5A, EGFR, NPAS2, NIPBL, PPP4R2, MORF4L2, RAD21, JMY, USP1, SMARCAD1, USP51, ATM, APBB1, ASF1A, HMGN1	22	7022	19256	2.3682970404702104	0.006782888386955843	1.8352308760128457E-4	1.660138177594659E-4				GOTERM_BP_ALL	GO:0043170~macromolecule metabolic process	13	100.0
GOTERM_BP_ALL	GO:0090305~nucleic acid phosphodiester bond hydrolysis	8	11.5942	5.50574e-05	EME2, TDP2, PNKP, OGG1, TREX2, ERCC5, SAMHD1, POLE	68	282	19256	8.033375052148518	0.11744014380161227	9.318669418287548E-4	8.340784355874659E-4				GOTERM_BP_ALL	GO:0045017~glycerolipid biosynthetic process	1	100.0	1.0	ATM	1	219	19256	87.9269406392694	1.0	1.0	1.0		GOTERM_BP_ALL	GO:0000819~sister chromatid segregation	6	27.27272727272727	5.08948e-06	NIPBL, RAD21, ATM, PDS5B, SMC3, PDS5A	22	241	19256	21.791022255752544	0.007180818616684959	1.8352308760128457E-4	1.660138177594659E-4				GOTERM_BP_ALL	GO:1903047~mitotic cell cycle process	5	38.46153846153847
GOTERM_BP_ALL	GO:0007062~sister chromatid cohesion	5	7.24638	7.26849e-05	NIPBL, RAD21, PDS5B, SMC3, PDS5A	68	64	19256	22.123161764705884	0.15204534642007028	0.0012121282372494655	0.001084929595068966				GOTERM_BP_ALL	GO:0050864~regulation of B cell activation	1	100.0	1.0	ATM	1	223	19256	86.34977578475336	1.0	1.0	1.0		GOTERM_BP_ALL	GO:1903508~positive regulation of nucleic acid-templated transcription	11	50.0	5.20063e-06	NIPBL, PRRX1, MORF4L2, JMY, ATM, APBB1, DEK, ASF1A, EGFR, NPAS2, HMGN1	22	1751	19256	5.498572244431753	0.007337061602900485	1.8352308760128457E-4	1.660138177594659E-4				GOTERM_BP_ALL	GO:0080135~regulation of cellular response to stress	5	38.46153846153847
GOTERM_CC_ALL	GO:0008622~epsilon DNA polymerase complex	3	4.34783	0.000104848	POLE4, POLE3, POLE	68	5	20472	180.63529411764708	0.0355278884543766	0.0010334990158864452	8.74729601851716E-4				GOTERM_BP_ALL	GO:1902806~regulation of cell cycle G1/S phase transition	1	100.0	1.0	ATM	1	223	19256	86.34977578475336	1.0	1.0	1.0		GOTERM_BP_ALL	GO:0045893~positive regulation of transcription, DNA-templated	11	50.0	5.20063e-06	NIPBL, PRRX1, MORF4L2, JMY, ATM, APBB1, DEK, ASF1A, EGFR, NPAS2, HMGN1	22	1751	19256	5.498572244431753	0.007337061602900485	1.8352308760128457E-4	1.660138177594659E-4				GOTERM_BP_ALL	GO:0032204~regulation of telomere maintenance	3	23.076923076923077
GOTERM_MF_ALL	GO:0003887~DNA-directed DNA polymerase activity	4	5.7971	0.000105889	POLE4, POLM, POLE3, POLE	68	26	18811	42.55882352941177	0.03423938320867437	0.0012902755409280793	0.0011137940839622325				GOTERM_BP_ALL	GO:0009952~anterior/posterior pattern specification	1	100.0	1.0	ATM	1	225	19256	85.58222222222221	1.0	1.0	1.0		GOTERM_BP_ALL	GO:0031323~regulation of cellular metabolic process	19	86.36363636363636	5.36351e-06	PRRX1, ZBTB1, DEK, SMC3, PDS5A, EGFR, NPAS2, NIPBL, PPP4R2, MORF4L2, RAD21, JMY, USP1, SMARCAD1, USP51, ATM, APBB1, ASF1A, HMGN1	22	7069	19256	2.352550830128988	0.007565977544677693	1.8352308760128457E-4	1.660138177594659E-4				GOTERM_BP_ALL	GO:0000278~mitotic cell cycle	5	38.46153846153847
GOTERM_BP_ALL	GO:0000086~G2/M transition of mitotic cell cycle	6	8.69565	0.000135918	FZR1, INTS3, RAD21, ATM, NBN, INIP	68	142	19256	11.965202982601493	0.26539267934769806	0.002097022460384697	0.0018769645478751917				GOTERM_BP_ALL	GO:0050866~negative regulation of cell activation	1	100.0	1.0	ATM	1	225	19256	85.58222222222221	1.0	1.0	1.0		GOTERM_BP_ALL	GO:1902680~positive regulation of RNA biosynthetic process	11	50.0	5.44733e-06	NIPBL, PRRX1, MORF4L2, JMY, ATM, APBB1, DEK, ASF1A, EGFR, NPAS2, HMGN1	22	1760	19256	5.470454545454546	0.007683765794116892	1.8352308760128457E-4	1.660138177594659E-4				GOTERM_CC_ALL	GO:0043231~intracellular membrane-bounded organelle	13	100.0
GOTERM_BP_ALL	GO:0044839~cell cycle G2/M phase transition	6	8.69565	0.000230368	FZR1, INTS3, RAD21, ATM, NBN, INIP	68	159	19256	10.685904550499446	0.4071209418293392	0.0033067991496682197	0.002959789362357357				GOTERM_BP_ALL	GO:0007088~regulation of mitotic nuclear division	1	100.0	1.0	ATM	1	229	19256	84.08733624454149	1.0	1.0	1.0		GOTERM_BP_ALL	GO:0071840~cellular component organization or biogenesis	19	86.36363636363636	6.11951e-06	PRRX1, ERCC6L2, ZBTB1, PDS5B, DEK, SMC3, PDS5A, EGFR, NIPBL, PPP4R2, MORF4L2, RAD21, JMY, SMARCAD1, USP51, ATM, APBB1, ASF1A, HMGN1	22	7126	19256	2.3337330645778582	0.008627813136940055	2.013744691559105E-4	1.8216206397142433E-4				REACTOME_PATHWAY	R-HSA-73884~Base Excision Repair	3	23.076923076923077
GOTERM_BP_ALL	GO:1903508~positive regulation of nucleic acid-templated transcription	17	24.6377	0.000260377	ACTR2, XRCC6, PRRX1, TRRAP, DEK, SIRT7, EGFR, NPAS2, NIPBL, MORF4L2, JMY, ATM, APBB1, NFRKB, ASF1A, HMGN1, GTF2I	68	1751	19256	2.7492861222158766	0.4461556614555967	0.0036908394028984533	0.0033035290951868874				GOTERM_BP_ALL	GO:0008654~phospholipid biosynthetic process	1	100.0	1.0	ATM	1	230	19256	83.72173913043478	1.0	1.0	1.0		GOTERM_BP_ALL	GO:0051254~positive regulation of RNA metabolic process	11	50.0	7.85759e-06	NIPBL, PRRX1, MORF4L2, JMY, ATM, APBB1, DEK, ASF1A, EGFR, NPAS2, HMGN1	22	1833	19256	5.252591380250955	0.011064728132375246	2.5269309669034547E-4	2.2858456803084254E-4				GOTERM_BP_ALL	GO:0044238~primary metabolic process	13	100.0
GOTERM_BP_ALL	GO:0045893~positive regulation of transcription, DNA-templated	17	24.6377	0.000260377	ACTR2, XRCC6, PRRX1, TRRAP, DEK, SIRT7, EGFR, NPAS2, NIPBL, MORF4L2, JMY, ATM, APBB1, NFRKB, ASF1A, HMGN1, GTF2I	68	1751	19256	2.7492861222158766	0.4461556614555967	0.0036908394028984533	0.0033035290951868874				GOTERM_BP_ALL	GO:0006403~RNA localization	1	100.0	1.0	ATM	1	232	19256	83.0	1.0	1.0	1.0		GOTERM_BP_ALL	GO:0009314~response to radiation	7	31.818181818181817	9.06882e-06	NIPBL, USP1, ZBTB1, ATM, ERCC5, EGFR, HMGN1	22	479	19256	12.791041943442778	0.01275940519033425	2.851639659664175E-4	2.579575098494801E-4				GOTERM_BP_ALL	GO:0044237~cellular metabolic process	13	100.0
GOTERM_BP_ALL	GO:1902680~positive regulation of RNA biosynthetic process	17	24.6377	0.000276024	ACTR2, XRCC6, PRRX1, TRRAP, DEK, SIRT7, EGFR, NPAS2, NIPBL, MORF4L2, JMY, ATM, APBB1, NFRKB, ASF1A, HMGN1, GTF2I	68	1760	19256	2.735227272727273	0.46547989556586655	0.0038643423354467214	0.003458824929875152				GOTERM_BP_ALL	GO:2001252~positive regulation of chromosome organization	1	100.0	1.0	ATM	1	232	19256	83.0	1.0	1.0	1.0		GOTERM_BP_ALL	GO:0045739~positive regulation of DNA repair	5	22.727272727272727	1.18837e-05	PRRX1, MORF4L2, APBB1, EGFR, NPAS2	22	133	19256	32.90498974709501	0.01668659074658052	3.65552100860114E-4	3.306761053716932E-4				GOTERM_BP_ALL	GO:0000723~telomere maintenance	3	23.076923076923077
GOTERM_MF_ALL	GO:0017111~nucleoside-triphosphatase activity	12	17.3913	0.000361782	UPF1, SHPRH, XRCC6, RTEL1, VCP, MCM7, ERCC6L2, RECQL, SMARCAD1, MCM5, SMC3, HSPA1A	68	916	18811	3.624004623683535	0.11223462147425045	0.003967541610209494	0.003424868745591174				GOTERM_BP_ALL	GO:0046777~protein autophosphorylation	1	100.0	1.0	ATM	1	233	19256	82.64377682403433	1.0	1.0	1.0		GOTERM_BP_ALL	GO:0045739~positive regulation of DNA repair	5	22.727272727272727	1.18837e-05	PRRX1, MORF4L2, APBB1, EGFR, NPAS2	22	133	19256	32.90498974709501	0.01668659074658052	3.65552100860114E-4	3.306761053716932E-4				GOTERM_BP_ALL	GO:0032200~telomere organization	3	23.076923076923077
GOTERM_BP_ALL	GO:0016573~histone acetylation	6	8.69565	0.000377789	TRRAP, MORF4L2, POLE3, APBB1, DEK, ZMPSTE24	68	177	19256	9.599202392821535	0.5757212363430368	0.005100147786122732	0.004564947092517261				GOTERM_BP_ALL	GO:0002274~myeloid leukocyte activation	1	100.0	1.0	ATM	1	233	19256	82.64377682403433	1.0	1.0	1.0		GOTERM_BP_ALL	GO:0019222~regulation of metabolic process	19	86.36363636363636	1.63157e-05	PRRX1, ZBTB1, DEK, SMC3, PDS5A, EGFR, NPAS2, NIPBL, PPP4R2, MORF4L2, RAD21, JMY, USP1, SMARCAD1, USP51, ATM, APBB1, ASF1A, HMGN1	22	7567	19256	2.1977245696024603	0.02283842319766438	4.912075713992616E-4	4.443432447993321E-4				GOTERM_BP_ALL	GO:0071704~organic substance metabolic process	13	100.0
GOTERM_BP_ALL	GO:0006355~regulation of transcription, DNA-templated	26	37.6812	0.000419795	TRRAP, OGG1, ZBTB1, EGFR, NPAS2, ZMPSTE24, NIPBL, RAD21, APBB1, ARID2, NFRKB, HMGN1, GTF2I, ACTR2, XRCC6, PRRX1, INTS3, SIRT7, DEK, TDP2, MORF4L2, JMY, TERF2IP, ATM, ASF1A, HSPA1A	68	3705	19256	1.987203302373581	0.6143074985188498	0.005567807449191873	0.0049835313588445776				REACTOME_PATHWAY	R-HSA-5693567~HDR through Homologous Recombination (HRR) or Single Strand Annealing (SSA)	1	100.0	1.0	ATM	1	132	10882	82.43939393939394	1.0	1.0	1.0		GOTERM_BP_ALL	GO:0010557~positive regulation of macromolecule biosynthetic process	11	50.0	1.98983e-05	NIPBL, PRRX1, MORF4L2, JMY, ATM, APBB1, DEK, ASF1A, EGFR, NPAS2, HMGN1	22	2034	19256	4.733529990167159	0.02778299452550892	5.800522519566382E-4	5.24711577741694E-4				GOTERM_BP_ALL	GO:0045935~positive regulation of nucleobase-containing compound metabolic process	6	46.15384615384615
GOTERM_BP_ALL	GO:1903506~regulation of nucleic acid-templated transcription	26	37.6812	0.00042338	TRRAP, OGG1, ZBTB1, EGFR, NPAS2, ZMPSTE24, NIPBL, RAD21, APBB1, ARID2, NFRKB, HMGN1, GTF2I, ACTR2, XRCC6, PRRX1, INTS3, SIRT7, DEK, TDP2, MORF4L2, JMY, TERF2IP, ATM, ASF1A, HSPA1A	68	3707	19256	1.9861311667909676	0.617433673542656	0.00558271186322815	0.004996871729432604				GOTERM_BP_ALL	GO:0071229~cellular response to acid chemical	1	100.0	1.0	ATM	1	235	19256	81.9404255319149	1.0	1.0	1.0		GOTERM_BP_ALL	GO:0098813~nuclear chromosome segregation	6	27.27272727272727	2.00866e-05	NIPBL, RAD21, ATM, PDS5B, SMC3, PDS5A	22	320	19256	16.411363636363635	0.028042240356697334	5.800522519566382E-4	5.24711577741694E-4				GOTERM_BP_ALL	GO:0045935~positive regulation of nucleobase-containing compound metabolic process	6	46.15384615384615
GOTERM_BP_ALL	GO:0018393~internal peptidyl-lysine acetylation	6	8.69565	0.000440047	TRRAP, MORF4L2, POLE3, APBB1, DEK, ZMPSTE24	68	183	19256	9.284474445515912	0.6316370368754469	0.005768940556998103	0.005163557905955093				GOTERM_BP_ALL	GO:0043523~regulation of neuron apoptotic process	1	100.0	1.0	ATM	1	236	19256	81.59322033898306	1.0	1.0	1.0		GOTERM_BP_ALL	GO:0009411~response to UV	5	22.727272727272727	2.11781e-05	USP1, ZBTB1, ERCC5, EGFR, HMGN1	22	154	19256	28.417945690672965	0.029543263154274912	5.99339199295803E-4	5.421584276315391E-4				GOTERM_CC_ALL	GO:0043234~protein complex	7	53.84615384615385
GOTERM_BP_ALL	GO:2001141~regulation of RNA biosynthetic process	26	37.6812	0.00045306	TRRAP, OGG1, ZBTB1, EGFR, NPAS2, ZMPSTE24, NIPBL, RAD21, APBB1, ARID2, NFRKB, HMGN1, GTF2I, ACTR2, XRCC6, PRRX1, INTS3, SIRT7, DEK, TDP2, MORF4L2, JMY, TERF2IP, ATM, ASF1A, HSPA1A	68	3723	19256	1.9775955507102114	0.6423589529075131	0.0059053991738358584	0.005285696791396293				REACTOME_PATHWAY	R-HSA-1632852~Macroautophagy	1	100.0	1.0	ATM	1	136	10882	80.01470588235294	1.0	1.0	1.0		GOTERM_BP_ALL	GO:0051054~positive regulation of DNA metabolic process	6	27.27272727272727	2.19623e-05	PRRX1, MORF4L2, ATM, APBB1, EGFR, NPAS2	22	326	19256	16.10931399888455	0.030620355175529967	6.093460724811571E-4	5.512105814670538E-4				GOTERM_BP_ALL	GO:0051276~chromosome organization	5	38.46153846153847
GOTERM_BP_ALL	GO:0006475~internal protein amino acid acetylation	6	8.69565	0.000462428	TRRAP, MORF4L2, POLE3, APBB1, DEK, ZMPSTE24	68	185	19256	9.184101748807631	0.6498846795315327	0.005993071925781782	0.005364169316286162				GOTERM_BP_ALL	GO:0031328~positive regulation of cellular biosynthetic process	1	100.0	1.0	ATM	1	2174	19256	8.85740570377185	1.0	1.0	1.0		GOTERM_BP_ALL	GO:0051054~positive regulation of DNA metabolic process	6	27.27272727272727	2.19623e-05	PRRX1, MORF4L2, ATM, APBB1, EGFR, NPAS2	22	326	19256	16.10931399888455	0.030620355175529967	6.093460724811571E-4	5.512105814670538E-4				GOTERM_BP_ALL	GO:0019219~regulation of nucleobase-containing compound metabolic process	8	61.53846153846154
GOTERM_MF_ALL	GO:0034061~DNA polymerase activity	4	5.7971	0.000481324	POLE4, POLM, POLE3, POLE	68	43	18811	25.733242134062927	0.1464862327642914	0.004948608881092048	0.004271747483982193				REACTOME_PATHWAY	R-HSA-212436~Generic Transcription Pathway	1	100.0	1.0	ATM	1	1238	10882	8.789983844911147	1.0	1.0	1.0		GOTERM_BP_ALL	GO:0051054~positive regulation of DNA metabolic process	6	27.27272727272727	2.19623e-05	PRRX1, MORF4L2, ATM, APBB1, EGFR, NPAS2	22	326	19256	16.10931399888455	0.030620355175529967	6.093460724811571E-4	5.512105814670538E-4				GOTERM_BP_ALL	GO:0008152~metabolic process	13	100.0
GOTERM_BP_ALL	GO:0007126~meiotic nuclear division	6	8.69565	0.000573944	ACTR2, EME2, RAD21, ATM, SIRT7, SMC3	68	194	19256	8.75803517283202	0.7281903785234851	0.007191743500271879	0.006437054367527299				GOTERM_BP_ALL	GO:0044248~cellular catabolic process	1	100.0	1.0	ATM	1	2207	19256	8.724966017217943	1.0	1.0	1.0		GOTERM_BP_ALL	GO:0000724~double-strand break repair via homologous recombination	5	22.727272727272727	2.40101e-05	NIPBL, MORF4L2, RAD21, ATM, ERCC5	22	159	19256	27.524299599771297	0.033427281803190434	6.533524266899344E-4	5.910184495852411E-4				GOTERM_BP_ALL	GO:0034645~cellular macromolecule biosynthetic process	9	69.23076923076923
GOTERM_MF_ALL	GO:0016462~pyrophosphatase activity	12	17.3913	0.00061167	UPF1, SHPRH, XRCC6, RTEL1, VCP, MCM7, ERCC6L2, RECQL, SMARCAD1, MCM5, SMC3, HSPA1A	68	975	18811	3.4047058823529412	0.1823336184584644	0.005848602682261783	0.005048641829064882				GOTERM_BP_ALL	GO:0009891~positive regulation of biosynthetic process	1	100.0	1.0	ATM	1	2218	19256	8.681695220919748	1.0	1.0	1.0		GOTERM_BP_ALL	GO:0045935~positive regulation of nucleobase-containing compound metabolic process	11	50.0	2.61713e-05	NIPBL, PRRX1, MORF4L2, JMY, ATM, APBB1, DEK, ASF1A, EGFR, NPAS2, HMGN1	22	2098	19256	4.5891325071496665	0.036380758541491476	6.935806194819191E-4	6.274086169165062E-4				GOTERM_MF_ALL	GO:0000166~nucleotide binding	6	46.15384615384615
REACTOME_PATHWAY	R-HSA-68952~DNA replication initiation	3	4.34783	0.000615694	POLE4, POLE3, POLE	53	8	10882	76.99528301886794	0.1808976267159299	0.005002511569701475	0.004109755658800904				GOTERM_MF_ALL	GO:0042802~identical protein binding	1	100.0	1.0	ATM	1	2182	18811	8.620989917506874	1.0	1.0	1.0		GOTERM_BP_ALL	GO:0000725~recombinational repair	5	22.727272727272727	2.64688e-05	NIPBL, MORF4L2, RAD21, ATM, ERCC5	22	163	19256	26.84885666480758	0.03678662477442718	6.935806194819191E-4	6.274086169165062E-4				GOTERM_MF_ALL	GO:1901265~nucleoside phosphate binding	6	46.15384615384615
GOTERM_MF_ALL	GO:0016817~hydrolase activity, acting on acid anhydrides	12	17.3913	0.000622192	UPF1, SHPRH, XRCC6, RTEL1, VCP, MCM7, ERCC6L2, RECQL, SMARCAD1, MCM5, SMC3, HSPA1A	68	977	18811	3.397736167138299	0.18516105761433843	0.005848602682261783	0.005048641829064882				GOTERM_BP_ALL	GO:0051649~establishment of localization in cell	1	100.0	1.0	ATM	1	2244	19256	8.581105169340464	1.0	1.0	1.0		GOTERM_BP_ALL	GO:0007067~mitotic nuclear division	6	27.27272727272727	2.80266e-05	NIPBL, RAD21, ATM, PDS5B, SMC3, PDS5A	22	343	19256	15.31089318844421	0.0389090635527326	7.098129167379448E-4	6.420922497700137E-4				GOTERM_BP_ALL	GO:0051173~positive regulation of nitrogen compound metabolic process	6	46.15384615384615
GOTERM_MF_ALL	GO:0016818~hydrolase activity, acting on acid anhydrides, in phosphorus-containing anhydrides	12	17.3913	0.000622192	UPF1, SHPRH, XRCC6, RTEL1, VCP, MCM7, ERCC6L2, RECQL, SMARCAD1, MCM5, SMC3, HSPA1A	68	977	18811	3.397736167138299	0.18516105761433843	0.005848602682261783	0.005048641829064882				GOTERM_BP_ALL	GO:0008219~cell death	1	100.0	1.0	ATM	1	2259	19256	8.524125719344843	1.0	1.0	1.0		GOTERM_BP_ALL	GO:0022402~cell cycle process	9	40.909090909090914	2.80915e-05	NIPBL, RAD21, SMARCAD1, ATM, APBB1, PDS5B, SMC3, PDS5A, EGFR	22	1243	19256	6.337453375265122	0.038997408735921946	7.098129167379448E-4	6.420922497700137E-4				GOTERM_BP_ALL	GO:0051173~positive regulation of nitrogen compound metabolic process	6	46.15384615384615
GOTERM_BP_ALL	GO:0019941~modification-dependent protein catabolic process	10	14.4928	0.000662739	VCP, FZR1, HERC2, USP10, USP1, UBE2V2, USP51, UBE2A, HSPA1A, ZMPSTE24	68	697	19256	4.0627901088699465	0.7778167579659092	0.008213615113673007	0.0073516925400159625				GOTERM_BP_ALL	GO:0010628~positive regulation of gene expression	1	100.0	1.0	ATM	1	2266	19256	8.497793468667256	1.0	1.0	1.0		GOTERM_BP_ALL	GO:0080134~regulation of response to stress	10	45.45454545454545	3.11965e-05	PPP4R2, PRRX1, MORF4L2, USP1, USP51, ATM, APBB1, DEK, EGFR, NPAS2	22	1675	19256	5.22550881953867	0.043213472905953676	7.744402019570153E-4	7.00553680922247E-4				GOTERM_BP_ALL	GO:0009059~macromolecule biosynthetic process	9	69.23076923076923
GOTERM_CC_ALL	GO:1902562~H4 histone acetyltransferase complex	4	5.7971	0.000698202	POLE4, TRRAP, MORF4L2, POLE3	68	53	20472	22.72142064372919	0.21413004988529505	0.006021995687821733	0.005096877509692598				GOTERM_BP_ALL	GO:0006928~movement of cell or subcellular component	1	100.0	1.0	ATM	1	2278	19256	8.453028972783143	1.0	1.0	1.0		GOTERM_CC_ALL	GO:0044446~intracellular organelle part	21	95.45454545454545	3.37935e-05	PRRX1, ERCC6L2, ZBTB1, PDS5B, DEK, SMC3, PDS5A, EGFR, NPAS2, NIPBL, PPP4R2, MORF4L2, RAD21, JMY, USP1, SMARCAD1, ATM, ERCC5, APBB1, ASF1A, HMGN1	22	10889	20472	1.794605064326802	0.007373587182920471	5.692908770548335E-4	5.095023374554673E-4				GOTERM_MF_ALL	GO:0004518~nuclease activity	3	23.076923076923077
GOTERM_BP_ALL	GO:1901991~negative regulation of mitotic cell cycle phase transition	6	8.69565	0.000704566	FZR1, INTS3, RAD21, ATM, NBN, INIP	68	203	19256	8.369747899159664	0.7979467214490309	0.008684542660152702	0.007773201763716925				GOTERM_MF_ALL	GO:0000166~nucleotide binding	1	100.0	1.0	ATM	1	2228	18811	8.442998204667862	1.0	1.0	1.0		GOTERM_BP_ALL	GO:0031328~positive regulation of cellular biosynthetic process	11	50.0	3.5796e-05	NIPBL, PRRX1, MORF4L2, JMY, ATM, APBB1, DEK, ASF1A, EGFR, NPAS2, HMGN1	22	2174	19256	4.428702851885925	0.049424843076010694	8.732990693072044E-4	7.899807835429128E-4				GOTERM_CC_ALL	GO:0043227~membrane-bounded organelle	13	100.0
GOTERM_BP_ALL	GO:0097659~nucleic acid-templated transcription	26	37.6812	0.00073263	TRRAP, OGG1, ZBTB1, EGFR, NPAS2, ZMPSTE24, NIPBL, RAD21, APBB1, ARID2, NFRKB, HMGN1, GTF2I, ACTR2, XRCC6, PRRX1, INTS3, SIRT7, DEK, TDP2, MORF4L2, JMY, TERF2IP, ATM, ASF1A, HSPA1A	68	3840	19256	1.9173406862745097	0.8104206226755979	0.008981651874823325	0.008039132850922113				GOTERM_MF_ALL	GO:1901265~nucleoside phosphate binding	1	100.0	1.0	ATM	1	2229	18811	8.439210408254823	1.0	1.0	1.0		GOTERM_BP_ALL	GO:0007049~cell cycle	10	45.45454545454545	4.22908e-05	NIPBL, RAD21, SMARCAD1, USP51, ATM, APBB1, PDS5B, SMC3, PDS5A, EGFR	22	1740	19256	5.03030303030303	0.0581271562514869	0.0010062153278503174	9.102159856172483E-4				GOTERM_MF_ALL	GO:0003676~nucleic acid binding	8	61.53846153846154
GOTERM_BP_ALL	GO:0043632~modification-dependent macromolecule catabolic process	10	14.4928	0.000748438	VCP, FZR1, HERC2, USP10, USP1, UBE2V2, USP51, UBE2A, HSPA1A, ZMPSTE24	68	709	19256	3.9940263834729945	0.8171046727869602	0.009126112992008831	0.008168434468156053				GOTERM_BP_ALL	GO:0051173~positive regulation of nitrogen compound metabolic process	1	100.0	1.0	ATM	1	2284	19256	8.430823117338003	1.0	1.0	1.0		GOTERM_BP_ALL	GO:0007049~cell cycle	10	45.45454545454545	4.22908e-05	NIPBL, RAD21, SMARCAD1, USP51, ATM, APBB1, PDS5B, SMC3, PDS5A, EGFR	22	1740	19256	5.03030303030303	0.0581271562514869	0.0010062153278503174	9.102159856172483E-4				GOTERM_CC_ALL	GO:0043229~intracellular organelle	13	100.0
GOTERM_BP_ALL	GO:1903046~meiotic cell cycle process	6	8.69565	0.000769272	ACTR2, EME2, RAD21, ATM, SIRT7, SMC3	68	207	19256	8.208013640238704	0.8255556334549011	0.009235485786068759	0.008266329870246728				GOTERM_CC_ALL	GO:0005856~cytoskeleton	1	100.0	1.0	ATM	1	2449	20472	8.359330338913843	1.0	1.0	1.0		GOTERM_BP_ALL	GO:0009891~positive regulation of biosynthetic process	11	50.0	4.26664e-05	NIPBL, PRRX1, MORF4L2, JMY, ATM, APBB1, DEK, ASF1A, EGFR, NPAS2, HMGN1	22	2218	19256	4.340847610459874	0.05862798262749325	0.0010062153278503174	9.102159856172483E-4				GOTERM_BP_ALL	GO:0090305~nucleic acid phosphodiester bond hydrolysis	3	23.076923076923077
GOTERM_BP_ALL	GO:0018394~peptidyl-lysine acetylation	6	8.69565	0.000769272	TRRAP, MORF4L2, POLE3, APBB1, DEK, ZMPSTE24	68	207	19256	8.208013640238704	0.8255556334549011	0.009235485786068759	0.008266329870246728				GOTERM_BP_ALL	GO:0048468~cell development	1	100.0	1.0	ATM	1	2324	19256	8.285714285714285	1.0	1.0	1.0		GOTERM_BP_ALL	GO:0006357~regulation of transcription from RNA polymerase II promoter	12	54.54545454545454	4.80583e-05	NIPBL, PRRX1, MORF4L2, RAD21, JMY, ZBTB1, ATM, APBB1, DEK, EGFR, NPAS2, HMGN1	22	2779	19256	3.779515195132323	0.06578824278398254	0.001096817924957203	9.921745186892011E-4				GOTERM_MF_ALL	GO:0003824~catalytic activity	9	69.23076923076923
GOTERM_BP_ALL	GO:0032774~RNA biosynthetic process	26	37.6812	0.000818844	TRRAP, OGG1, ZBTB1, EGFR, NPAS2, ZMPSTE24, NIPBL, RAD21, APBB1, ARID2, NFRKB, HMGN1, GTF2I, ACTR2, XRCC6, PRRX1, INTS3, SIRT7, DEK, TDP2, MORF4L2, JMY, TERF2IP, ATM, ASF1A, HSPA1A	68	3868	19256	1.9034612810998235	0.8441276441584508	0.009672593181427661	0.00865756797103093				GOTERM_BP_ALL	GO:0016310~phosphorylation	1	100.0	1.0	ATM	1	2387	19256	8.0670297444491	1.0	1.0	1.0		GOTERM_BP_ALL	GO:0044238~primary metabolic process	22	100.0	4.80585e-05	PRRX1, ERCC6L2, ZBTB1, PDS5B, DEK, SMC3, PDS5A, EGFR, NPAS2, NIPBL, PPP4R2, MORF4L2, RAD21, JMY, USP1, SMARCAD1, USP51, ATM, ERCC5, APBB1, ASF1A, HMGN1	22	11997	19256	1.6050679336500793	0.0657884851163717	0.001096817924957203	9.921745186892011E-4				GOTERM_BP_ALL	GO:0080134~regulation of response to stress	5	38.46153846153847
GOTERM_BP_ALL	GO:0034655~nucleobase-containing compound catabolic process	7	10.1449	0.00106778	UPF1, VCP, OGG1, TREX2, ATM, SAMHD1, HSPA1A	68	334	19256	5.934836209933075	0.9114404894902628	0.012355705722334308	0.011059119319373301				GOTERM_MF_ALL	GO:0097367~carbohydrate derivative binding	1	100.0	1.0	ATM	1	2335	18811	8.05610278372591	1.0	1.0	1.0		GOTERM_BP_ALL	GO:0044237~cellular metabolic process	22	100.0	5.10929e-05	PRRX1, ERCC6L2, ZBTB1, PDS5B, DEK, SMC3, PDS5A, EGFR, NPAS2, NIPBL, PPP4R2, MORF4L2, RAD21, JMY, USP1, SMARCAD1, USP51, ATM, ERCC5, APBB1, ASF1A, HMGN1	22	12032	19256	1.600398936170213	0.06979414306515452	0.0011372735264553993	0.0010287703984896898				GOTERM_BP_ALL	GO:0051054~positive regulation of DNA metabolic process	3	23.076923076923077
GOTERM_MF_ALL	GO:0005488~binding	68	98.5507	0.00110633	MCM7, TRRAP, OGG1, BCCIP, SMC3, NIPBL, HERC2, PPP4R2, EME2, SMARCAD1, NBN, ARID2, AP5S1, POLE, NFRKB, GTF2I, HMGN1, UPF1, ACTR2, SHPRH, LIG1, PARP2, TOP3A, RECQL, SIRT7, SPIDR, INIP, MORF4L2, UBE2V2, TERF2IP, MCM5, TOP1, ASF1A, RTEL1, VCP, AP5Z1, USP10, PNKP, ZBTB1, PDS5B, PDS5A, SAMHD1, EGFR, NPAS2, ZMPSTE24, FZR1, RAD21, USP1, USP51, APBB1, XRCC6, PRRX1, POLM, ERCC6L2, INTS3, TREX2, FANCB, UBE2…	68	16997	18811	1.1067247161263754	0.3052367433677049	0.009332888160736455	0.008056353305924477				GOTERM_CC_ALL	GO:0031410~cytoplasmic vesicle	1	100.0	1.0	ATM	1	2547	20472	8.037691401648999	1.0	1.0	1.0		GOTERM_BP_ALL	GO:0010628~positive regulation of gene expression	11	50.0	5.14385e-05	NIPBL, PRRX1, MORF4L2, JMY, ATM, APBB1, DEK, ASF1A, EGFR, NPAS2, HMGN1	22	2266	19256	4.248896734333628	0.07024932259570194	0.0011372735264553993	0.0010287703984896898				GOTERM_MF_ALL	GO:0003677~DNA binding	6	46.15384615384615
GOTERM_CC_ALL	GO:0042575~DNA polymerase complex	3	4.34783	0.00122924	POLE4, POLE3, POLE	68	16	20472	56.4485294117647	0.34580323994118967	0.010343567114041321	0.008754555354492944				GOTERM_BP_ALL	GO:0051172~negative regulation of nitrogen compound metabolic process	1	100.0	1.0	ATM	1	2399	19256	8.026677782409337	1.0	1.0	1.0		GOTERM_BP_ALL	GO:0051173~positive regulation of nitrogen compound metabolic process	11	50.0	5.51092e-05	NIPBL, PRRX1, MORF4L2, JMY, ATM, APBB1, DEK, ASF1A, EGFR, NPAS2, HMGN1	22	2284	19256	4.215411558669001	0.07506953068207178	0.0011996838947295988	0.0010852264206741246				GOTERM_MF_ALL	GO:0003677~DNA binding	6	46.15384615384615
GOTERM_CC_ALL	GO:0043601~nuclear replisome	3	4.34783	0.00156067	POLE4, POLE3, POLE	68	18	20472	50.1764705882353	0.4165819690901731	0.012819779089575939	0.010850363751177317				GOTERM_CC_ALL	GO:0097708~intracellular vesicle	1	100.0	1.0	ATM	1	2553	20472	8.018801410105759	1.0	1.0	1.0		GOTERM_CC_ALL	GO:0044422~organelle part	21	95.45454545454545	5.87203e-05	PRRX1, ERCC6L2, ZBTB1, PDS5B, DEK, SMC3, PDS5A, EGFR, NPAS2, NIPBL, PPP4R2, MORF4L2, RAD21, JMY, USP1, SMARCAD1, ATM, ERCC5, APBB1, ASF1A, HMGN1	22	11211	20472	1.7430607925657433	0.012777789072057066	9.185535422136135E-4	8.220844487391245E-4				GOTERM_BP_ALL	GO:0071103~DNA conformation change	3	23.076923076923077
GOTERM_BP_ALL	GO:0051603~proteolysis involved in cellular protein catabolic process	10	14.4928	0.00160898	VCP, FZR1, HERC2, USP10, USP1, UBE2V2, USP51, UBE2A, HSPA1A, ZMPSTE24	68	791	19256	3.579980664832305	0.9741054223475103	0.01762885280418362	0.015778911460534718				GOTERM_BP_ALL	GO:0000819~sister chromatid segregation	1	100.0	1.0	ATM	1	241	19256	79.90041493775934	1.0	1.0	1.0		GOTERM_BP_ALL	GO:2000112~regulation of cellular macromolecule biosynthetic process	15	68.18181818181817	6.00987e-05	PRRX1, ZBTB1, DEK, SMC3, PDS5A, EGFR, NPAS2, NIPBL, MORF4L2, RAD21, JMY, ATM, APBB1, ASF1A, HMGN1	22	4768	19256	2.7535845027455763	0.08158174312858868	0.0012884805845048862	0.0011655513414602504				GOTERM_BP_ALL	GO:0034655~nucleobase-containing compound catabolic process	3	23.076923076923077
GOTERM_CC_ALL	GO:0030894~replisome	3	4.34783	0.00192992	POLE4, POLE3, POLE	68	20	20472	45.15882352941177	0.48647962595500416	0.015484238466201658	0.01310550038298807				REACTOME_PATHWAY	R-HSA-5693538~Homology Directed Repair	1	100.0	1.0	ATM	1	138	10882	78.85507246376812	1.0	1.0	1.0		GOTERM_BP_ALL	GO:0010556~regulation of macromolecule biosynthetic process	15	68.18181818181817	6.68909e-05	PRRX1, ZBTB1, DEK, SMC3, PDS5A, EGFR, NPAS2, NIPBL, MORF4L2, RAD21, JMY, ATM, APBB1, ASF1A, HMGN1	22	4811	19256	2.7289733754086276	0.0903730798401744	0.0014126967526083803	0.0012779164970591708				GOTERM_MF_ALL	GO:0036094~small molecule binding	6	46.15384615384615
GOTERM_BP_ALL	GO:0046700~heterocycle catabolic process	7	10.1449	0.00222415	UPF1, VCP, OGG1, TREX2, ATM, SAMHD1, HSPA1A	68	386	19256	5.135324596159707	0.9936048202815498	0.023245926629574403	0.020806539267211658				KEGG_PATHWAY	hsa04064:NF-kappa B signaling pathway	1	100.0	1.0	ATM	1	104	8156	78.42307692307692	1.0	1.0	1.0		GOTERM_BP_ALL	GO:0034085~establishment of sister chromatid cohesion	3	13.636363636363635	7.42722e-05	NIPBL, RAD21, SMC3	22	12	19256	218.81818181818178	0.09983149521149592	0.001545516583697262	0.0013980644714717283				GOTERM_BP_ALL	GO:0051171~regulation of nitrogen compound metabolic process	8	61.53846153846154
GOTERM_BP_ALL	GO:0044270~cellular nitrogen compound catabolic process	7	10.1449	0.0022823	UPF1, VCP, OGG1, TREX2, ATM, SAMHD1, HSPA1A	68	388	19256	5.108853850818678	0.9943970298398516	0.023744301084351337	0.021252615168092244				GOTERM_BP_ALL	GO:0050670~regulation of lymphocyte proliferation	1	100.0	1.0	ATM	1	246	19256	78.27642276422763	1.0	1.0	1.0		GOTERM_BP_ALL	GO:0034645~cellular macromolecule biosynthetic process	16	72.72727272727273	8.45249e-05	PRRX1, ZBTB1, DEK, SMC3, PDS5A, EGFR, NPAS2, NIPBL, MORF4L2, RAD21, JMY, USP1, ATM, APBB1, ASF1A, HMGN1	22	5669	19256	2.4703410894979076	0.11280667999104932	0.0017333737502078803	0.0015679988694459978				GOTERM_MF_ALL	GO:1901363~heterocyclic compound binding	9	69.23076923076923
GOTERM_BP_ALL	GO:0044257~cellular protein catabolic process	10	14.4928	0.00256153	VCP, FZR1, HERC2, USP10, USP1, UBE2V2, USP51, UBE2A, HSPA1A, ZMPSTE24	68	847	19256	3.3432877283144666	0.9970310812388729	0.02605174557356579	0.02331792042078419				GOTERM_BP_ALL	GO:1902275~regulation of chromatin organization	1	100.0	1.0	ATM	1	246	19256	78.27642276422763	1.0	1.0	1.0		GOTERM_BP_ALL	GO:0009059~macromolecule biosynthetic process	16	72.72727272727273	9.79532e-05	PRRX1, ZBTB1, DEK, SMC3, PDS5A, EGFR, NPAS2, NIPBL, MORF4L2, RAD21, JMY, USP1, ATM, APBB1, ASF1A, HMGN1	22	5735	19256	2.4419117064278355	0.12951827614360922	0.001980053831641524	0.0017911441021209544				GOTERM_BP_ALL	GO:0046700~heterocycle catabolic process	3	23.076923076923077
GOTERM_BP_ALL	GO:0019439~aromatic compound catabolic process	7	10.1449	0.00272218	UPF1, VCP, OGG1, TREX2, ATM, SAMHD1, HSPA1A	68	402	19256	4.930933567456833	0.9979400122338725	0.027318189387956	0.02445146581020753				GOTERM_BP_ALL	GO:0008406~gonad development	1	100.0	1.0	ATM	1	250	19256	77.024	1.0	1.0	1.0		GOTERM_BP_ALL	GO:0071704~organic substance metabolic process	22	100.0	0.000105263	PRRX1, ERCC6L2, ZBTB1, PDS5B, DEK, SMC3, PDS5A, EGFR, NPAS2, NIPBL, PPP4R2, MORF4L2, RAD21, JMY, USP1, SMARCAD1, USP51, ATM, ERCC5, APBB1, ASF1A, HMGN1	22	12453	19256	1.546294065686983	0.13848298561239747	0.0020978502099134977	0.001897701956670867				GOTERM_BP_ALL	GO:0044270~cellular nitrogen compound catabolic process	3	23.076923076923077
GOTERM_CC_ALL	GO:0000123~histone acetyltransferase complex	4	5.7971	0.00331423	POLE4, TRRAP, MORF4L2, POLE3	68	91	20472	13.233354880413703	0.6818744760385512	0.025409117419460045	0.02150568778690531				GOTERM_BP_ALL	GO:0032944~regulation of mononuclear cell proliferation	1	100.0	1.0	ATM	1	250	19256	77.024	1.0	1.0	1.0		GOTERM_BP_ALL	GO:0031326~regulation of cellular biosynthetic process	15	68.18181818181817	0.000108166	PRRX1, ZBTB1, DEK, SMC3, PDS5A, EGFR, NPAS2, NIPBL, MORF4L2, RAD21, JMY, ATM, APBB1, ASF1A, HMGN1	22	5010	19256	2.620577027762656	0.14201781869358254	0.0021257707890073464	0.0019229587349324404				GOTERM_MF_ALL	GO:0097159~organic cyclic compound binding	9	69.23076923076923
REACTOME_PATHWAY	R-HSA-69206~G1/S Transition	5	7.24638	0.00347423	POLE4, MCM7, POLE3, MCM5, POLE	53	131	10882	7.836670027365693	0.6761943347315218	0.0245462183906791	0.020165662493265596				REACTOME_PATHWAY	R-HSA-1474165~Reproduction	1	100.0	1.0	ATM	1	143	10882	76.0979020979021	1.0	1.0	1.0		GOTERM_BP_ALL	GO:0034654~nucleobase-containing compound biosynthetic process	14	63.63636363636363	0.000115217	PRRX1, ZBTB1, DEK, EGFR, NPAS2, NIPBL, MORF4L2, RAD21, JMY, USP1, ATM, APBB1, ASF1A, HMGN1	22	4322	19256	2.8352193849648732	0.15054155344559927	0.0022333101122977254	0.0020202381227852214				GOTERM_BP_ALL	GO:0051128~regulation of cellular component organization	6	46.15384615384615
GOTERM_BP_ALL	GO:0009987~cellular process	68	98.5507	0.00352518	MCM7, TRRAP, OGG1, BCCIP, SMC3, NIPBL, HERC2, PPP4R2, EME2, SMARCAD1, NBN, ARID2, AP5S1, POLE, NFRKB, GTF2I, HMGN1, UPF1, ACTR2, SHPRH, LIG1, PARP2, TOP3A, RECQL, SIRT7, SPIDR, INIP, MORF4L2, UBE2V2, TERF2IP, MCM5, TOP1, ASF1A, RTEL1, VCP, AP5Z1, USP10, PNKP, ZBTB1, PDS5B, PDS5A, SAMHD1, EGFR, NPAS2, ZMPSTE24, FZR1, RAD21, USP1, USP51, APBB1, XRCC6, PRRX1, POLM, ERCC6L2, INTS3, TREX2, FANCB, UBE2…	68	17702	19256	1.0877866907694047	0.9996687918316378	0.034610851804508104	0.030978848837368362				GOTERM_BP_ALL	GO:0045137~development of primary sexual characteristics	1	100.0	1.0	ATM	1	256	19256	75.21875	1.0	1.0	1.0		GOTERM_BP_ALL	GO:0006351~transcription, DNA-templated	13	59.09090909090909	0.000118719	PRRX1, ZBTB1, DEK, EGFR, NPAS2, NIPBL, MORF4L2, RAD21, JMY, ATM, APBB1, ASF1A, HMGN1	22	3671	19256	3.0995765335182393	0.1547444011171879	0.002270101552536108	0.002053519425615702				GOTERM_BP_ALL	GO:0051128~regulation of cellular component organization	6	46.15384615384615
GOTERM_BP_ALL	GO:0044773~mitotic DNA damage checkpoint	4	5.7971	0.00357767	FZR1, EME2, ATM, NBN	68	88	19256	12.871657754010695	0.9997061055882022	0.03484327916340243	0.031186885670946615				GOTERM_BP_ALL	GO:1904262~negative regulation of TORC1 signaling	1	100.0	1.0	ATM	1	26	19256	740.6153846153846	1.0	1.0	1.0		GOTERM_BP_ALL	GO:0033044~regulation of chromosome organization	6	27.27272727272727	0.000123627	NIPBL, PPP4R2, RAD21, ATM, DEK, ASF1A	22	469	19256	11.197518899011435	0.16059924829187	0.0023324344471036935	0.002109905365577899				GOTERM_BP_ALL	GO:0019439~aromatic compound catabolic process	3	23.076923076923077
GOTERM_BP_ALL	GO:0044702~single organism reproductive process	13	18.8406	0.00395223	ACTR2, TOP3A, UBE2A, SIRT7, SMC3, EGFR, NIPBL, FZR1, HERC2, EME2, RAD21, ATM, NBN	68	1450	19256	2.5388235294117645	0.9998747718807702	0.03798158245562584	0.03399586083991202				GOTERM_BP_ALL	GO:1904353~regulation of telomere capping	1	100.0	1.0	ATM	1	26	19256	740.6153846153846	1.0	1.0	1.0		GOTERM_BP_ALL	GO:0009889~regulation of biosynthetic process	15	68.18181818181817	0.000125615	PRRX1, ZBTB1, DEK, SMC3, PDS5A, EGFR, NPAS2, NIPBL, MORF4L2, RAD21, JMY, ATM, APBB1, ASF1A, HMGN1	22	5074	19256	2.587522843730963	0.16295901271156654	0.0023387559560833844	0.00211562376239345				GOTERM_BP_ALL	GO:0045184~establishment of protein localization	5	38.46153846153847
GOTERM_BP_ALL	GO:0044774~mitotic DNA integrity checkpoint	4	5.7971	0.004054	FZR1, EME2, ATM, NBN	68	92	19256	12.312020460358056	0.9999006868866034	0.038632281217130714	0.0345782763980491				GOTERM_BP_ALL	GO:0051402~neuron apoptotic process	1	100.0	1.0	ATM	1	260	19256	74.06153846153846	1.0	1.0	1.0		GOTERM_BP_ALL	GO:0006355~regulation of transcription, DNA-templated	13	59.09090909090909	0.000130317	PRRX1, ZBTB1, DEK, EGFR, NPAS2, NIPBL, MORF4L2, RAD21, JMY, ATM, APBB1, ASF1A, HMGN1	22	3705	19256	3.0711323763955347	0.16851444979829977	0.002348404146969807	0.0021243514545027232				GOTERM_CC_ALL	GO:0043226~organelle	13	100.0
GOTERM_BP_ALL	GO:1901361~organic cyclic compound catabolic process	7	10.1449	0.00419165	UPF1, VCP, OGG1, TREX2, ATM, SAMHD1, HSPA1A	68	439	19256	4.515342355621064	0.9999274211517557	0.03977680518507021	0.035602695998982595				GOTERM_BP_ALL	GO:0051783~regulation of nuclear division	1	100.0	1.0	ATM	1	260	19256	74.06153846153846	1.0	1.0	1.0		GOTERM_BP_ALL	GO:1903506~regulation of nucleic acid-templated transcription	13	59.09090909090909	0.00013103	PRRX1, ZBTB1, DEK, EGFR, NPAS2, NIPBL, MORF4L2, RAD21, JMY, ATM, APBB1, ASF1A, HMGN1	22	3707	19256	3.0694754395860415	0.16935268603092657	0.002348404146969807	0.0021243514545027232				GOTERM_BP_ALL	GO:0044249~cellular biosynthetic process	9	69.23076923076923
GOTERM_CC_ALL	GO:0044464~cell part	68	98.5507	0.0042925	MCM7, TRRAP, OGG1, BCCIP, SMC3, NIPBL, HERC2, PPP4R2, EME2, SMARCAD1, NBN, ARID2, AP5S1, POLE, NFRKB, GTF2I, HMGN1, UPF1, ACTR2, SHPRH, LIG1, PARP2, TOP3A, RECQL, SIRT7, SPIDR, INIP, MORF4L2, UBE2V2, TERF2IP, MCM5, TOP1, ASF1A, RTEL1, VCP, AP5Z1, USP10, PNKP, ZBTB1, PDS5B, PDS5A, SAMHD1, EGFR, NPAS2, ZMPSTE24, FZR1, RAD21, USP1, USP51, APBB1, XRCC6, PRRX1, POLM, ERCC6L2, INTS3, TREX2, FANCB, UBE2…	68	18875	20472	1.0846092715231788	0.7732939040365466	0.03150879351104963	0.0266683121890623				REACTOME_PATHWAY	R-HSA-9612973~Autophagy	1	100.0	1.0	ATM	1	151	10882	72.06622516556291	1.0	1.0	1.0		GOTERM_BP_ALL	GO:1902275~regulation of chromatin organization	5	22.727272727272727	0.000131112	NIPBL, PPP4R2, ATM, DEK, ASF1A	22	246	19256	17.79009608277901	0.16945005380049483	0.002348404146969807	0.0021243514545027232				GOTERM_BP_ALL	GO:0070647~protein modification by small protein conjugation or removal	4	30.76923076923077
GOTERM_CC_ALL	GO:0005623~cell	68	98.5507	0.0042925	MCM7, TRRAP, OGG1, BCCIP, SMC3, NIPBL, HERC2, PPP4R2, EME2, SMARCAD1, NBN, ARID2, AP5S1, POLE, NFRKB, GTF2I, HMGN1, UPF1, ACTR2, SHPRH, LIG1, PARP2, TOP3A, RECQL, SIRT7, SPIDR, INIP, MORF4L2, UBE2V2, TERF2IP, MCM5, TOP1, ASF1A, RTEL1, VCP, AP5Z1, USP10, PNKP, ZBTB1, PDS5B, PDS5A, SAMHD1, EGFR, NPAS2, ZMPSTE24, FZR1, RAD21, USP1, USP51, APBB1, XRCC6, PRRX1, POLM, ERCC6L2, INTS3, TREX2, FANCB, UBE2…	68	18875	20472	1.0846092715231788	0.7732939040365466	0.03150879351104963	0.0266683121890623				GOTERM_BP_ALL	GO:0010948~negative regulation of cell cycle process	1	100.0	1.0	ATM	1	268	19256	71.85074626865672	1.0	1.0	1.0		GOTERM_BP_ALL	GO:2001141~regulation of RNA biosynthetic process	13	59.09090909090909	0.000136851	PRRX1, ZBTB1, DEK, EGFR, NPAS2, NIPBL, MORF4L2, RAD21, JMY, ATM, APBB1, ASF1A, HMGN1	22	3723	19256	3.056284032915782	0.17617313404691481	0.002420559662482147	0.002189622874895511				GOTERM_BP_ALL	GO:1901576~organic substance biosynthetic process	9	69.23076923076923
GOTERM_BP_ALL	GO:0016575~histone deacetylation	4	5.7971	0.00430594	NIPBL, MORF4L2, SMARCAD1, SIRT7	68	94	19256	12.050062578222779	0.9999440628394741	0.04069116738568556	0.03642110661064449				GOTERM_BP_ALL	GO:0045930~negative regulation of mitotic cell cycle	1	100.0	1.0	ATM	1	269	19256	71.58364312267658	1.0	1.0	1.0		GOTERM_BP_ALL	GO:0018130~heterocycle biosynthetic process	14	63.63636363636363	0.000140751	PRRX1, ZBTB1, DEK, EGFR, NPAS2, NIPBL, MORF4L2, RAD21, JMY, USP1, ATM, APBB1, ASF1A, HMGN1	22	4402	19256	2.7836933625211677	0.18071057072398777	0.0024588035223265256	0.0022242180272635708				GOTERM_BP_ALL	GO:0044087~regulation of cellular component biogenesis	4	30.76923076923077
GOTERM_MF_ALL	GO:0008026~ATP-dependent helicase activity	3	4.34783	0.00444987	UPF1, MCM7, MCM5	68	28	18811	29.639180672268907	0.7694466946431328	0.03253347048742477	0.028083603703430503				GOTERM_BP_ALL	GO:0070663~regulation of leukocyte proliferation	1	100.0	1.0	ATM	1	269	19256	71.58364312267658	1.0	1.0	1.0		GOTERM_BP_ALL	GO:0019438~aromatic compound biosynthetic process	14	63.63636363636363	0.000142854	PRRX1, ZBTB1, DEK, EGFR, NPAS2, NIPBL, MORF4L2, RAD21, JMY, USP1, ATM, APBB1, ASF1A, HMGN1	22	4408	19256	2.7799043062200957	0.18314704494689216	0.0024651082655907726	0.002229921257919568				GOTERM_BP_ALL	GO:0044087~regulation of cellular component biogenesis	4	30.76923076923077
GOTERM_MF_ALL	GO:0004003~ATP-dependent DNA helicase activity	3	4.34783	0.00444987	UPF1, MCM7, MCM5	68	28	18811	29.639180672268907	0.7694466946431328	0.03253347048742477	0.028083603703430503				GOTERM_BP_ALL	GO:0051321~meiotic cell cycle	1	100.0	1.0	ATM	1	271	19256	71.05535055350553	1.0	1.0	1.0		GOTERM_BP_ALL	GO:1903047~mitotic cell cycle process	7	31.818181818181817	0.00014848	NIPBL, RAD21, ATM, PDS5B, SMC3, PDS5A, EGFR	22	789	19256	7.7654107616084795	0.1896286258292842	0.002531307951475952	0.0022898050727132285				GOTERM_BP_ALL	GO:1901361~organic cyclic compound catabolic process	3	23.076923076923077
GOTERM_MF_ALL	GO:0070035~purine NTP-dependent helicase activity	3	4.34783	0.00444987	UPF1, MCM7, MCM5	68	28	18811	29.639180672268907	0.7694466946431328	0.03253347048742477	0.028083603703430503				GOTERM_BP_ALL	GO:0032846~positive regulation of homeostatic process	1	100.0	1.0	ATM	1	272	19256	70.79411764705883	1.0	1.0	1.0		GOTERM_BP_ALL	GO:1903047~mitotic cell cycle process	7	31.818181818181817	0.00014848	NIPBL, RAD21, ATM, PDS5B, SMC3, PDS5A, EGFR	22	789	19256	7.7654107616084795	0.1896286258292842	0.002531307951475952	0.0022898050727132285				GOTERM_BP_ALL	GO:0009058~biosynthetic process	9	69.23076923076923
GOTERM_CC_ALL	GO:0031248~protein acetyltransferase complex	4	5.7971	0.00456607	POLE4, TRRAP, MORF4L2, POLE3	68	102	20472	11.806228373702421	0.7937988336748516	0.03214888994640961	0.027210074969135096				REACTOME_PATHWAY	R-HSA-73857~RNA Polymerase II Transcription	1	100.0	1.0	ATM	1	1362	10882	7.989720998531571	1.0	1.0	1.0		GOTERM_BP_ALL	GO:0097659~nucleic acid-templated transcription	13	59.09090909090909	0.000186782	PRRX1, ZBTB1, DEK, EGFR, NPAS2, NIPBL, MORF4L2, RAD21, JMY, ATM, APBB1, ASF1A, HMGN1	22	3840	19256	2.963162878787879	0.23241681537397874	0.0031463920918649983	0.002846206273913214				GOTERM_BP_ALL	GO:0060249~anatomical structure homeostasis	3	23.076923076923077
GOTERM_CC_ALL	GO:1902493~acetyltransferase complex	4	5.7971	0.00456607	POLE4, TRRAP, MORF4L2, POLE3	68	102	20472	11.806228373702421	0.7937988336748516	0.03214888994640961	0.027210074969135096				GOTERM_BP_ALL	GO:0010629~negative regulation of gene expression	1	100.0	1.0	ATM	1	2497	19256	7.711653984781738	1.0	1.0	1.0		GOTERM_BP_ALL	GO:0051726~regulation of cell cycle	8	36.36363636363637	0.000189211	NIPBL, MORF4L2, RAD21, JMY, USP51, ATM, APBB1, EGFR	22	1197	19256	5.849775955039113	0.23505296603142467	0.0031498132062294034	0.0028493009922075166				GOTERM_BP_ALL	GO:0044271~cellular nitrogen compound biosynthetic process	8	61.53846153846154
GOTERM_BP_ALL	GO:0032436~positive regulation of proteasomal ubiquitin-dependent protein catabolic process	4	5.7971	0.00470136	VCP, FZR1, UBE2V2, HSPA1A	68	97	19256	11.677380230442692	0.9999772860627263	0.043521126722222025	0.03895409490569255				GOTERM_MF_ALL	GO:0016740~transferase activity	1	100.0	1.0	ATM	1	2462	18811	7.6405361494719735	1.0	1.0	1.0		GOTERM_BP_ALL	GO:0051726~regulation of cell cycle	8	36.36363636363637	0.000189211	NIPBL, MORF4L2, RAD21, JMY, USP51, ATM, APBB1, EGFR	22	1197	19256	5.849775955039113	0.23505296603142467	0.0031498132062294034	0.0028493009922075166				GOTERM_BP_ALL	GO:0033044~regulation of chromosome organization	3	23.076923076923077
REACTOME_PATHWAY	R-HSA-453279~Mitotic G1 phase and G1/S transition	5	7.24638	0.00549069	POLE4, MCM7, POLE3, MCM5, POLE	53	149	10882	6.889958211979233	0.8320157251091029	0.037967526002298496	0.031191782900349838				GOTERM_BP_ALL	GO:0048584~positive regulation of response to stimulus	1	100.0	1.0	ATM	1	2543	19256	7.572158867479355	1.0	1.0	1.0		GOTERM_BP_ALL	GO:0032774~RNA biosynthetic process	13	59.09090909090909	0.000200867	PRRX1, ZBTB1, DEK, EGFR, NPAS2, NIPBL, MORF4L2, RAD21, JMY, ATM, APBB1, ASF1A, HMGN1	22	3868	19256	2.9417128889724546	0.24757687122271632	0.0032799442183301455	0.0029670166780654318				GOTERM_BP_ALL	GO:0034654~nucleobase-containing compound biosynthetic process	7	53.84615384615385
REACTOME_PATHWAY	R-HSA-9709603~Impaired BRCA2 binding to PALB2	3	4.34783	0.00577944	TOP3A, ATM, NBN	53	24	10882	25.66509433962264	0.8470999224231778	0.03865309850122263	0.03175500707638906				GOTERM_BP_ALL	GO:0071310~cellular response to organic substance	1	100.0	1.0	ATM	1	2551	19256	7.5484123872990985	1.0	1.0	1.0		GOTERM_BP_ALL	GO:0000280~nuclear division	6	27.27272727272727	0.000202087	NIPBL, RAD21, ATM, PDS5B, SMC3, PDS5A	22	521	19256	10.079916244983423	0.24887614572575278	0.0032799442183301455	0.0029670166780654318				GOTERM_BP_ALL	GO:0048523~negative regulation of cellular process	8	61.53846153846154
REACTOME_PATHWAY	R-HSA-9701192~Defective HDR through Homologous Recombination (HRR) due to BRCA1 loss-of-function	3	4.34783	0.00626289	TOP3A, ATM, NBN	53	25	10882	24.63849056603774	0.8693922747933963	0.03865309850122263	0.03175500707638906				GOTERM_BP_ALL	GO:0009056~catabolic process	1	100.0	1.0	ATM	1	2586	19256	7.446249033255993	1.0	1.0	1.0		GOTERM_BP_ALL	GO:0008152~metabolic process	22	100.0	0.000205578	PRRX1, ERCC6L2, ZBTB1, PDS5B, DEK, SMC3, PDS5A, EGFR, NPAS2, NIPBL, PPP4R2, MORF4L2, RAD21, JMY, USP1, SMARCAD1, USP51, ATM, ERCC5, APBB1, ASF1A, HMGN1	22	12856	19256	1.4978220286247665	0.2525797572156956	0.0032799442183301455	0.0029670166780654318				GOTERM_BP_ALL	GO:0031323~regulation of cellular metabolic process	9	69.23076923076923
REACTOME_PATHWAY	R-HSA-9701193~Defective HDR through Homologous Recombination (HRR) due to PALB2 loss of function	3	4.34783	0.00626289	TOP3A, ATM, NBN	53	25	10882	24.63849056603774	0.8693922747933963	0.03865309850122263	0.03175500707638906				GOTERM_BP_ALL	GO:0007399~nervous system development	1	100.0	1.0	ATM	1	2592	19256	7.429012345679013	1.0	1.0	1.0		GOTERM_BP_ALL	GO:1901362~organic cyclic compound biosynthetic process	14	63.63636363636363	0.0002063	PRRX1, ZBTB1, DEK, EGFR, NPAS2, NIPBL, MORF4L2, RAD21, JMY, USP1, ATM, APBB1, ASF1A, HMGN1	22	4560	19256	2.6872408293460928	0.253344570227109	0.0032799442183301455	0.0029670166780654318				GOTERM_MF_ALL	GO:0005515~protein binding	13	100.0
REACTOME_PATHWAY	R-HSA-9704331~Defective HDR through Homologous Recombination Repair (HRR) due to PALB2 loss of BRCA1 binding function	3	4.34783	0.00626289	TOP3A, ATM, NBN	53	25	10882	24.63849056603774	0.8693922747933963	0.03865309850122263	0.03175500707638906				GOTERM_BP_ALL	GO:0051704~multi-organism process	1	100.0	1.0	ATM	1	2637	19256	7.302237390974592	1.0	1.0	1.0		GOTERM_BP_ALL	GO:0051252~regulation of RNA metabolic process	13	59.09090909090909	0.000234216	PRRX1, ZBTB1, DEK, EGFR, NPAS2, NIPBL, MORF4L2, RAD21, JMY, ATM, APBB1, ASF1A, HMGN1	22	3928	19256	2.896778374375116	0.28228947578067354	0.003682398885314111	0.003331074610036793				GOTERM_CC_ALL	GO:0044451~nucleoplasm part	4	30.76923076923077
REACTOME_PATHWAY	R-HSA-9704646~Defective HDR through Homologous Recombination Repair (HRR) due to PALB2 loss of BRCA2/RAD51/RAD51C binding function	3	4.34783	0.00626289	TOP3A, ATM, NBN	53	25	10882	24.63849056603774	0.8693922747933963	0.03865309850122263	0.03175500707638906				GOTERM_MF_ALL	GO:0003677~DNA binding	1	100.0	1.0	ATM	1	2595	18811	7.248940269749518	1.0	1.0	1.0		GOTERM_BP_ALL	GO:0048285~organelle fission	6	27.27272727272727	0.000299177	NIPBL, RAD21, ATM, PDS5B, SMC3, PDS5A	22	567	19256	9.26214526214526	0.3453782015417386	0.004652033592676148	0.0042081999990286				GOTERM_BP_ALL	GO:0048583~regulation of response to stimulus	7	53.84615384615385
GOTERM_BP_ALL	GO:0033047~regulation of mitotic sister chromatid segregation	4	5.7971	0.00735319	NIPBL, RAD21, ATM, ARID2	68	114	19256	9.936016511867905	0.999999946630371	0.0643900647151353	0.05763308261539888				REACTOME_PATHWAY	R-HSA-74160~Gene expression (Transcription)	1	100.0	1.0	ATM	1	1502	10882	7.245006657789614	1.0	1.0	1.0		GOTERM_BP_ALL	GO:0045944~positive regulation of transcription from RNA polymerase II promoter	8	36.36363636363637	0.000307923	NIPBL, PRRX1, MORF4L2, ATM, APBB1, DEK, EGFR, NPAS2	22	1295	19256	5.407090207090207	0.3534381606774838	0.00473599310467365	0.004284149239563443				GOTERM_BP_ALL	GO:0018130~heterocycle biosynthetic process	7	53.84615384615385
GOTERM_BP_ALL	GO:1901800~positive regulation of proteasomal protein catabolic process	4	5.7971	0.00735319	VCP, FZR1, UBE2V2, HSPA1A	68	114	19256	9.936016511867905	0.999999946630371	0.0643900647151353	0.05763308261539888				GOTERM_MF_ALL	GO:0036094~small molecule binding	1	100.0	1.0	ATM	1	2624	18811	7.168826219512194	1.0	1.0	1.0		GOTERM_BP_ALL	GO:0045944~positive regulation of transcription from RNA polymerase II promoter	8	36.36363636363637	0.000307923	NIPBL, PRRX1, MORF4L2, ATM, APBB1, DEK, EGFR, NPAS2	22	1295	19256	5.407090207090207	0.3534381606774838	0.00473599310467365	0.004284149239563443				GOTERM_BP_ALL	GO:0019438~aromatic compound biosynthetic process	7	53.84615384615385
GOTERM_CC_ALL	GO:1904813~ficolin-1-rich granule lumen	4	5.7971	0.00783755	ACTR2, XRCC6, VCP, HSPA1A	68	124	20472	9.71157495256167	0.9337690639017425	0.053018739639881296	0.04487383181114591				REACTOME_PATHWAY	R-HSA-5633007~Regulation of TP53 Activity	1	100.0	1.0	ATM	1	160	10882	68.0125	1.0	1.0	1.0		GOTERM_BP_ALL	GO:0045944~positive regulation of transcription from RNA polymerase II promoter	8	36.36363636363637	0.000307923	NIPBL, PRRX1, MORF4L2, ATM, APBB1, DEK, EGFR, NPAS2	22	1295	19256	5.407090207090207	0.3534381606774838	0.00473599310467365	0.004284149239563443				GOTERM_MF_ALL	GO:0016887~ATPase activity	3	23.076923076923077
GOTERM_CC_ALL	GO:0101002~ficolin-1-rich granule	4	5.7971	0.00783755	ACTR2, XRCC6, VCP, HSPA1A	68	124	20472	9.71157495256167	0.9337690639017425	0.053018739639881296	0.04487383181114591				GOTERM_BP_ALL	GO:0044843~cell cycle G1/S phase transition	1	100.0	1.0	ATM	1	284	19256	67.80281690140845	1.0	1.0	1.0		GOTERM_CC_ALL	GO:0043231~intracellular membrane-bounded organelle	21	95.45454545454545	0.000347166	PRRX1, ERCC6L2, ZBTB1, PDS5B, DEK, SMC3, PDS5A, EGFR, NPAS2, NIPBL, PPP4R2, MORF4L2, RAD21, JMY, USP1, SMARCAD1, ATM, ERCC5, APBB1, ASF1A, HMGN1	22	12322	20472	1.5858995735639136	0.0732232157574374	0.005068622377122916	0.00453630130555293				GOTERM_BP_ALL	GO:0032844~regulation of homeostatic process	3	23.076923076923077
GOTERM_BP_ALL	GO:0000077~DNA damage checkpoint	4	5.7971	0.00827084	FZR1, EME2, ATM, NBN	68	119	19256	9.518536826495303	0.9999999934550591	0.07187074532697994	0.06432875353340796				GOTERM_BP_ALL	GO:0090068~positive regulation of cell cycle process	1	100.0	1.0	ATM	1	284	19256	67.80281690140845	1.0	1.0	1.0		GOTERM_BP_ALL	GO:0000278~mitotic cell cycle	7	31.818181818181817	0.000399593	NIPBL, RAD21, ATM, PDS5B, SMC3, PDS5A, EGFR	22	947	19256	6.469808966113084	0.4321722957643557	0.006079834092974185	0.005499779250181595				GOTERM_BP_ALL	GO:1901362~organic cyclic compound biosynthetic process	7	53.84615384615385
GOTERM_BP_ALL	GO:0007052~mitotic spindle organization	4	5.7971	0.00865593	VCP, BCCIP, SMC3, HSPA1A	68	121	19256	9.361205639280506	0.9999999972885876	0.07464503416927719	0.06681191329966168				REACTOME_PATHWAY	R-HSA-69481~G2/M Checkpoints	1	100.0	1.0	ATM	1	167	10882	65.1616766467066	1.0	1.0	1.0		GOTERM_BP_ALL	GO:0000278~mitotic cell cycle	7	31.818181818181817	0.000399593	NIPBL, RAD21, ATM, PDS5B, SMC3, PDS5A, EGFR	22	947	19256	6.469808966113084	0.4321722957643557	0.006079834092974185	0.005499779250181595
GOTERM_BP_ALL	GO:1902850~microtubule cytoskeleton organization involved in mitosis	4	5.7971	0.00885237	VCP, BCCIP, SMC3, HSPA1A	68	122	19256	9.284474445515912	0.9999999982705293	0.07604986943483558	0.06806932758056271				GOTERM_BP_ALL	GO:0097695~establishment of macromolecular complex localization to telomere	1	100.0	1.0	ATM	1	3	19256	6418.666666666666	1.0	1.0	1.0		GOTERM_BP_ALL	GO:0000018~regulation of DNA recombination	4	18.181818181818183	0.000408616	PPP4R2, MORF4L2, SMARCAD1, USP51	22	135	19256	25.934006734006736	0.4393837807070663	0.006150977101495611	0.0055641347631903764
GOTERM_BP_ALL	GO:0006476~protein deacetylation	4	5.7971	0.00905141	NIPBL, MORF4L2, SMARCAD1, SIRT7	68	123	19256	9.208990913438546	0.9999999989035201	0.07731714135769441	0.06920361417818327				GOTERM_BP_ALL	GO:0097694~establishment of RNA localization to telomere	1	100.0	1.0	ATM	1	3	19256	6418.666666666666	1.0	1.0	1.0		GOTERM_BP_ALL	GO:0009416~response to light stimulus	5	22.727272727272727	0.000416555	USP1, ZBTB1, ERCC5, EGFR, HMGN1	22	333	19256	13.14223314223314	0.44565352092394006	0.006204483511860696	0.005612536321683174
GOTERM_BP_ALL	GO:0022414~reproductive process	13	18.8406	0.00906806	ACTR2, TOP3A, UBE2A, SIRT7, SMC3, EGFR, NIPBL, FZR1, HERC2, EME2, RAD21, ATM, NBN	68	1612	19256	2.283681214421252	0.9999999989445357	0.07731714135769441	0.06920361417818327				GOTERM_BP_ALL	GO:0002331~pre-B cell allelic exclusion	1	100.0	1.0	ATM	1	3	19256	6418.666666666666	1.0	1.0	1.0		GOTERM_CC_ALL	GO:0043229~intracellular organelle	22	100.0	0.000429291	PRRX1, ERCC6L2, ZBTB1, PDS5B, DEK, SMC3, PDS5A, EGFR, NPAS2, NIPBL, PPP4R2, MORF4L2, RAD21, JMY, USP1, SMARCAD1, USP51, ATM, ERCC5, APBB1, ASF1A, HMGN1	22	14155	20472	1.4462734016248675	0.08974903528931943	0.005875921654591918	0.005258815727397333
GOTERM_BP_ALL	GO:0000003~reproduction	13	18.8406	0.00919715	ACTR2, TOP3A, UBE2A, SIRT7, SMC3, EGFR, NIPBL, FZR1, HERC2, EME2, RAD21, ATM, NBN	68	1615	19256	2.2794390821344015	0.9999999992146553	0.07783262703756554	0.06966500568177163				REACTOME_PATHWAY	R-HSA-5693532~DNA Double-Strand Break Repair	1	100.0	1.0	ATM	1	168	10882	64.77380952380953	1.0	1.0	1.0		GOTERM_BP_ALL	GO:2000779~regulation of double-strand break repair	4	18.181818181818183	0.000435763	PPP4R2, MORF4L2, USP51, DEK	22	138	19256	25.370223978919633	0.4605339544332855	0.006422970716033471	0.005810178456906603
GOTERM_BP_ALL	GO:0031570~DNA integrity checkpoint	4	5.7971	0.00987379	FZR1, EME2, ATM, NBN	68	127	19256	8.918943955534969	0.9999999998333227	0.08263376210479283	0.07396231793330223				KEGG_PATHWAY	hsa04110:Cell cycle	1	100.0	1.0	ATM	1	126	8156	64.73015873015873	1.0	1.0	1.0		GOTERM_MF_ALL	GO:0044877~macromolecular complex binding	8	36.36363636363637	0.000505621	NIPBL, JMY, ATM, ERCC5, APBB1, SMC3, EGFR, HMGN1	22	1372	18811	4.985687781606149	0.08885917342477023	0.031011427028490652	0.03033726557134955
GOTERM_BP_ALL	GO:0033045~regulation of sister chromatid segregation	4	5.7971	0.00987379	NIPBL, RAD21, ATM, ARID2	68	127	19256	8.918943955534969	0.9999999998333227	0.08263376210479283	0.07396231793330223				GOTERM_BP_ALL	GO:0022618~ribonucleoprotein complex assembly	1	100.0	1.0	ATM	1	299	19256	64.40133779264214	1.0	1.0	1.0		GOTERM_BP_ALL	GO:0050794~regulation of cellular process	21	95.45454545454545	0.000685707	PRRX1, ZBTB1, PDS5B, DEK, SMC3, PDS5A, EGFR, NPAS2, NIPBL, PPP4R2, MORF4L2, RAD21, JMY, USP1, SMARCAD1, USP51, ATM, ERCC5, APBB1, ASF1A, HMGN1	22	12022	19256	1.528924244944874	0.6214073394270534	0.010002841949027712	0.009048507204774184
GOTERM_BP_ALL	GO:1903052~positive regulation of proteolysis involved in cellular protein catabolic process	4	5.7971	0.0109612	VCP, FZR1, UBE2V2, HSPA1A	68	132	19256	8.581105169340464	0.9999999999862268	0.08974737331343771	0.0803294390768424				GOTERM_BP_ALL	GO:0006302~double-strand break repair	1	100.0	1.0	ATM	1	300	19256	64.18666666666667	1.0	1.0	1.0		GOTERM_CC_ALL	GO:0098687~chromosomal region	5	22.727272727272727	0.000691644	RAD21, ATM, PDS5B, SMC3, PDS5A	22	405	20472	11.488215488215488	0.14060147559419356	0.008910006985543898	0.007974252827244767
GOTERM_BP_ALL	GO:0035601~protein deacylation	4	5.7971	0.0114148	NIPBL, MORF4L2, SMARCAD1, SIRT7	68	134	19256	8.453028972783143	0.9999999999951362	0.09213109203433792	0.082463014475179				GOTERM_BP_ALL	GO:0097193~intrinsic apoptotic signaling pathway	1	100.0	1.0	ATM	1	303	19256	63.551155115511555	1.0	1.0	1.0		REACTOME_PATHWAY	R-HSA-2500257~Resolution of Sister Chromatid Cohesion	4	18.181818181818183	0.000760239	RAD21, PDS5B, SMC3, PDS5A	17	126	10882	20.321195144724555	0.12194881298500948	0.026152237190856128	0.024479710393766497
REACTOME_PATHWAY	R-HSA-9709570~Impaired BRCA2 binding to RAD51	3	4.34783	0.0120493	TOP3A, ATM, NBN	53	35	10882	17.5989218328841	0.9803107855410848	0.0699289794576565	0.0574493462005978				GOTERM_MF_ALL	GO:0004677~DNA-dependent protein kinase activity	1	100.0	1.0	ATM	1	3	18811	6270.333333333333	1.0	1.0	1.0		GOTERM_BP_ALL	GO:0044249~cellular biosynthetic process	16	72.72727272727273	0.000770395	PRRX1, ZBTB1, DEK, SMC3, PDS5A, EGFR, NPAS2, NIPBL, MORF4L2, RAD21, JMY, USP1, ATM, APBB1, ASF1A, HMGN1	22	6770	19256	2.068591379078824	0.6642201908535409	0.011123559683144277	0.010062301338816025
GOTERM_BP_ALL	GO:0098732~macromolecule deacylation	4	5.7971	0.0123543	NIPBL, MORF4L2, SMARCAD1, SIRT7	68	138	19256	8.208013640238704	0.9999999999994376	0.09831418362568263	0.08799726312175297				GOTERM_BP_ALL	GO:0071480~cellular response to gamma radiation	1	100.0	1.0	ATM	1	31	19256	621.1612903225806	1.0	1.0	1.0		GOTERM_BP_ALL	GO:0010564~regulation of cell cycle process	6	27.27272727272727	0.000814902	NIPBL, RAD21, USP51, ATM, APBB1, EGFR	22	706	19256	7.43857841874839	0.6847443454319998	0.011647333860182811	0.010536104127939223
REACTOME_PATHWAY	R-HSA-5685938~HDR through Single Strand Annealing (SSA)	3	4.34783	0.0134055	TOP3A, ATM, NBN	53	37	10882	16.64762876083631	0.9873835456679245	0.07643479880446798	0.06279412701782446				GOTERM_BP_ALL	GO:0007548~sex differentiation	1	100.0	1.0	ATM	1	308	19256	62.519480519480524	1.0	1.0	1.0		GOTERM_BP_ALL	GO:0010564~regulation of cell cycle process	6	27.27272727272727	0.000814902	NIPBL, RAD21, USP51, ATM, APBB1, EGFR	22	706	19256	7.43857841874839	0.6847443454319998	0.011647333860182811	0.010536104127939223
GOTERM_BP_ALL	GO:0032434~regulation of proteasomal ubiquitin-dependent protein catabolic process	4	5.7971	0.0135894	VCP, FZR1, UBE2V2, HSPA1A	68	143	19256	7.921020156314274	0.9999999999999671	0.10650659692785218	0.09532997873171954				KEGG_PATHWAY	hsa04068:FoxO signaling pathway	1	100.0	1.0	ATM	1	131	8156	62.25954198473283	1.0	1.0	1.0		GOTERM_BP_ALL	GO:0010564~regulation of cell cycle process	6	27.27272727272727	0.000814902	NIPBL, RAD21, USP51, ATM, APBB1, EGFR	22	706	19256	7.43857841874839	0.6847443454319998	0.011647333860182811	0.010536104127939223
KEGG_PATHWAY	hsa03440:Homologous recombination	3	4.34783	0.0139434	TOP3A, ATM, NBN	37	41	8156	16.129202373104814	0.7365636154764997	0.2207702928286817	0.21379859937093387				GOTERM_BP_ALL	GO:0006650~glycerophospholipid metabolic process	1	100.0	1.0	ATM	1	312	19256	61.717948717948715	1.0	1.0	1.0		GOTERM_BP_ALL	GO:1901576~organic substance biosynthetic process	16	72.72727272727273	0.000854115	PRRX1, ZBTB1, DEK, SMC3, PDS5A, EGFR, NPAS2, NIPBL, MORF4L2, RAD21, JMY, USP1, ATM, APBB1, ASF1A, HMGN1	22	6828	19256	2.051019864728125	0.7017861088049361	0.012085733891259214	0.010932678007640844
REACTOME_PATHWAY	R-HSA-5693616~Presynaptic phase of homologous DNA pairing and strand exchange	3	4.34783	0.0155579	TOP3A, ATM, NBN	53	40	10882	15.399056603773586	0.993782512472036	0.08427206471110778	0.06923274239343316				GOTERM_BP_ALL	GO:0046651~lymphocyte proliferation	1	100.0	1.0	ATM	1	316	19256	60.936708860759495	1.0	1.0	1.0		GOTERM_BP_ALL	GO:2001251~negative regulation of chromosome organization	4	18.181818181818183	0.000884397	PPP4R2, RAD21, ATM, ASF1A	22	176	19256	19.892561983471072	0.7143136030311726	0.012390317739736008	0.011208202619690525
GOTERM_MF_ALL	GO:0016779~nucleotidyltransferase activity	4	5.7971	0.0161262	POLE4, POLM, POLE3, POLE	68	149	18811	7.426371891038293	0.9952459696818365	0.10000472140791918	0.0863262640724895				GOTERM_BP_ALL	GO:0032943~mononuclear cell proliferation	1	100.0	1.0	ATM	1	320	19256	60.175000000000004	1.0	1.0	1.0		GOTERM_MF_ALL	GO:0003676~nucleic acid binding	13	59.09090909090909	0.000990182	PRRX1, ERCC6L2, ZBTB1, PDS5B, DEK, SMC3, EGFR, NPAS2, RAD21, SMARCAD1, ATM, ERCC5, HMGN1	22	4448	18811	2.4990087475474168	0.16663512854559814	0.045548362464421434	0.04455818067171662
REACTOME_PATHWAY	R-HSA-9701190~Defective homologous recombination repair (HRR) due to BRCA2 loss of function	3	4.34783	0.0163063	TOP3A, ATM, NBN	53	41	10882	15.023469857340082	0.9951403008602416	0.08547638836007339	0.07022214059119875				GOTERM_BP_ALL	GO:0098813~nuclear chromosome segregation	1	100.0	1.0	ATM	1	320	19256	60.175000000000004	1.0	1.0	1.0		GOTERM_BP_ALL	GO:0009058~biosynthetic process	16	72.72727272727273	0.00104253	PRRX1, ZBTB1, DEK, SMC3, PDS5A, EGFR, NPAS2, NIPBL, MORF4L2, RAD21, JMY, USP1, ATM, APBB1, ASF1A, HMGN1	22	6942	19256	2.017338466776669	0.7716761375454038	0.014462525923894564	0.013082708962957625
REACTOME_PATHWAY	R-HSA-9675136~Diseases of DNA Double-Strand Break Repair	3	4.34783	0.0163063	TOP3A, ATM, NBN	53	41	10882	15.023469857340082	0.9951403008602416	0.08547638836007339	0.07022214059119875				GOTERM_BP_ALL	GO:0006357~regulation of transcription from RNA polymerase II promoter	1	100.0	1.0	ATM	1	2779	19256	6.929111191075926	1.0	1.0	1.0		GOTERM_BP_ALL	GO:0016070~RNA metabolic process	14	63.63636363636363	0.00107928	PRRX1, ZBTB1, DEK, EGFR, NPAS2, NIPBL, PPP4R2, MORF4L2, RAD21, JMY, ATM, APBB1, ASF1A, HMGN1	22	5334	19256	2.2973037461226435	0.7832651246112698	0.014826950194019507	0.013412364839819765
GOTERM_BP_ALL	GO:1903364~positive regulation of cellular protein catabolic process	4	5.7971	0.0168324	VCP, FZR1, UBE2V2, HSPA1A	68	155	19256	7.307779886148008	1.0	0.12941011724950838	0.11583004321715257				GOTERM_BP_ALL	GO:0035556~intracellular signal transduction	1	100.0	1.0	ATM	1	2781	19256	6.924128011506653	1.0	1.0	1.0		GOTERM_BP_ALL	GO:0031056~regulation of histone modification	4	18.181818181818183	0.00115416	NIPBL, PPP4R2, ATM, DEK	22	193	19256	18.14036740461611	0.8050938049800354	0.015703258461763483	0.014205067725128808
REACTOME_PATHWAY	R-HSA-5693579~Homologous DNA Pairing and Strand Exchange	3	4.34783	0.0178483	TOP3A, ATM, NBN	53	43	10882	14.3247038174638	0.9970768179005727	0.09063595813594479	0.07446092560706848				GOTERM_BP_ALL	GO:0009653~anatomical structure morphogenesis	1	100.0	1.0	ATM	1	2865	19256	6.721116928446771	1.0	1.0	1.0		GOTERM_BP_ALL	GO:0006366~transcription from RNA polymerase II promoter	9	40.909090909090914	0.00116778	NIPBL, PRRX1, MORF4L2, ZBTB1, ATM, APBB1, DEK, EGFR, NPAS2	22	2123	19256	3.71052969639875	0.8088217105138678	0.015737283647739537	0.014235846691948132
GOTERM_BP_ALL	GO:0051983~regulation of chromosome segregation	4	5.7971	0.0180016	NIPBL, RAD21, ATM, ARID2	68	159	19256	7.12393636699963	1.0	0.13609192511195525	0.12181067371131798				GOTERM_BP_ALL	GO:0051128~regulation of cellular component organization	1	100.0	1.0	ATM	1	2899	19256	6.642290444981028	1.0	1.0	1.0		GOTERM_BP_ALL	GO:0006366~transcription from RNA polymerase II promoter	9	40.909090909090914	0.00116778	NIPBL, PRRX1, MORF4L2, ZBTB1, ATM, APBB1, DEK, EGFR, NPAS2	22	2123	19256	3.71052969639875	0.8088217105138678	0.015737283647739537	0.014235846691948132
REACTOME_PATHWAY	R-HSA-2500257~Resolution of Sister Chromatid Cohesion	4	5.7971	0.0221884	RAD21, PDS5B, SMC3, PDS5A	53	126	10882	6.51811919736448	0.9993038881370025	0.11094203248042261	0.0911431466839164				GOTERM_BP_ALL	GO:0002376~immune system process	1	100.0	1.0	ATM	1	3022	19256	6.371939113170086	1.0	1.0	1.0		GOTERM_BP_ALL	GO:0006366~transcription from RNA polymerase II promoter	9	40.909090909090914	0.00116778	NIPBL, PRRX1, MORF4L2, ZBTB1, ATM, APBB1, DEK, EGFR, NPAS2	22	2123	19256	3.71052969639875	0.8088217105138678	0.015737283647739537	0.014235846691948132
GOTERM_BP_ALL	GO:0009166~nucleotide catabolic process	3	4.34783	0.0240885	VCP, OGG1, SAMHD1	68	69	19256	12.312020460358058	1.0	0.17510505207914784	0.15672983056466935				GOTERM_BP_ALL	GO:0032879~regulation of localization	1	100.0	1.0	ATM	1	3025	19256	6.365619834710744	1.0	1.0	1.0		GOTERM_BP_ALL	GO:0045934~negative regulation of nucleobase-containing compound metabolic process	8	36.36363636363637	0.0013372	NIPBL, PRRX1, MORF4L2, ZBTB1, ATM, APBB1, PDS5A, ASF1A	22	1652	19256	4.238608848778341	0.8496437499908187	0.01785041020972697	0.016147367539541005
REACTOME_PATHWAY	R-HSA-180786~Extension of Telomeres	3	4.34783	0.0245987	RTEL1, LIG1, TERF2IP	53	51	10882	12.077691453940067	0.9996871050577724	0.12112997583901461	0.0995129339969751				GOTERM_BP_ALL	GO:0051641~cellular localization	1	100.0	1.0	ATM	1	3043	19256	6.327965823200788	1.0	1.0	1.0		GOTERM_BP_ALL	GO:0009628~response to abiotic stimulus	7	31.818181818181817	0.00154427	NIPBL, USP1, ZBTB1, ATM, ERCC5, EGFR, HMGN1	22	1224	19256	5.00564468211527	0.8879017574644086	0.020421917684917024	0.018473536845719993
GOTERM_MF_ALL	GO:0016788~hydrolase activity, acting on ester bonds	8	11.5942	0.0255363	EME2, TDP2, PNKP, OGG1, TREX2, ERCC5, SAMHD1, POLE	68	815	18811	2.715409599422591	0.9997986741871392	0.1473939113473397	0.12723364991685254				GOTERM_MF_ALL	GO:0043168~anion binding	1	100.0	1.0	ATM	1	2976	18811	6.320900537634408	1.0	1.0	1.0		REACTOME_PATHWAY	R-HSA-69242~S Phase	4	18.181818181818183	0.00160083	RAD21, PDS5B, SMC3, PDS5A	17	163	10882	15.708408516780946	0.2396380603143481	0.045890368174894454	0.042955519047430266
GOTERM_BP_ALL	GO:0061136~regulation of proteasomal protein catabolic process	4	5.7971	0.028187	VCP, FZR1, UBE2V2, HSPA1A	68	189	19256	5.993152816682229	1.0	0.19791983873928287	0.17715047294565442				GOTERM_BP_ALL	GO:0033036~macromolecule localization	1	100.0	1.0	ATM	1	3084	19256	6.243839169909209	1.0	1.0	1.0		GOTERM_CC_ALL	GO:0043226~organelle	22	100.0	0.00168575	PRRX1, ERCC6L2, ZBTB1, PDS5B, DEK, SMC3, PDS5A, EGFR, NPAS2, NIPBL, PPP4R2, MORF4L2, RAD21, JMY, USP1, SMARCAD1, USP51, ATM, ERCC5, APBB1, ASF1A, HMGN1	22	15107	20472	1.3551333818759514	0.30891417196545323	0.020509985086800256	0.018355968388186532
GOTERM_BP_ALL	GO:1901292~nucleoside phosphate catabolic process	3	4.34783	0.0309431	VCP, OGG1, SAMHD1	68	79	19256	10.753536857781087	1.0	0.21266316209357347	0.19034665742943302				GOTERM_BP_ALL	GO:0070887~cellular response to chemical stimulus	1	100.0	1.0	ATM	1	3157	19256	6.099461514095661	1.0	1.0	1.0		GOTERM_BP_ALL	GO:0044271~cellular nitrogen compound biosynthetic process	14	63.63636363636363	0.00177993	PRRX1, ZBTB1, DEK, EGFR, NPAS2, NIPBL, MORF4L2, RAD21, JMY, USP1, ATM, APBB1, ASF1A, HMGN1	22	5602	19256	2.1874006036805036	0.9197516339713628	0.0233204002457874	0.02109548573470521
GOTERM_BP_ALL	GO:0007051~spindle organization	4	5.7971	0.0321377	VCP, BCCIP, SMC3, HSPA1A	68	199	19256	5.691989358557493	1.0	0.21954287124344424	0.1965044217919717				GOTERM_BP_ALL	GO:0022607~cellular component assembly	1	100.0	1.0	ATM	1	3177	19256	6.061063896757948	1.0	1.0	1.0		GOTERM_BP_ALL	GO:0050789~regulation of biological process	21	95.45454545454545	0.0018563	PRRX1, ZBTB1, PDS5B, DEK, SMC3, PDS5A, EGFR, NPAS2, NIPBL, PPP4R2, MORF4L2, RAD21, JMY, USP1, SMARCAD1, USP51, ATM, ERCC5, APBB1, ASF1A, HMGN1	22	12689	19256	1.4485560148732974	0.9279907738205675	0.02409781695539088	0.021798731945512597
GOTERM_MF_ALL	GO:0003712~transcription cofactor activity	6	8.69565	0.038227	TRRAP, TDP2, JMY, APBB1, SIRT7, HSPA1A	68	522	18811	3.179682217714672	0.9999973030156538	0.21464571537589797	0.18528687892630702				REACTOME_PATHWAY	R-HSA-1643685~Disease	1	100.0	1.0	ATM	1	1801	10882	6.042198778456413	1.0	1.0	1.0		GOTERM_BP_ALL	GO:0048523~negative regulation of cellular process	14	63.63636363636363	0.00192625	PRRX1, ZBTB1, PDS5B, PDS5A, EGFR, NPAS2, NIPBL, PPP4R2, MORF4L2, RAD21, ATM, ERCC5, APBB1, ASF1A	22	5646	19256	2.1703539110552925	0.9347936676977237	0.024778564352202454	0.02241453171082625
GOTERM_MF_ALL	GO:0000989~transcription factor activity, transcription factor binding	6	8.69565	0.0384927	TRRAP, TDP2, JMY, APBB1, SIRT7, HSPA1A	68	523	18811	3.1736025194016424	0.999997537358234	0.21464571537589797	0.18528687892630702				GOTERM_BP_ALL	GO:0009966~regulation of signal transduction	1	100.0	1.0	ATM	1	3208	19256	6.002493765586035	1.0	1.0	1.0		GOTERM_BP_ALL	GO:2001252~positive regulation of chromosome organization	4	18.181818181818183	0.00195586	NIPBL, RAD21, ATM, DEK	22	232	19256	15.09090909090909	0.9374766287902729	0.024932856463022363	0.022554103372910687
GOTERM_BP_ALL	GO:0030071~regulation of mitotic metaphase/anaphase transition	3	4.34783	0.0416581	RAD21, ATM, ARID2	68	93	19256	9.13472485768501	1.0	0.2676502990930029	0.2395635393116384				KEGG_PATHWAY	hsa04210:Apoptosis	1	100.0	1.0	ATM	1	136	8156	59.970588235294116	1.0	1.0	1.0		GOTERM_BP_ALL	GO:2001252~positive regulation of chromosome organization	4	18.181818181818183	0.00195586	NIPBL, RAD21, ATM, DEK	22	232	19256	15.09090909090909	0.9374766287902729	0.024932856463022363	0.022554103372910687
GOTERM_BP_ALL	GO:1903050~regulation of proteolysis involved in cellular protein catabolic process	4	5.7971	0.0427374	VCP, FZR1, UBE2V2, HSPA1A	68	223	19256	5.079398575573728	1.0	0.2730378934600726	0.24438576883771934				GOTERM_BP_ALL	GO:0071826~ribonucleoprotein complex subunit organization	1	100.0	1.0	ATM	1	323	19256	59.61609907120743	1.0	1.0	1.0		GOTERM_BP_ALL	GO:0051128~regulation of cellular component organization	10	45.45454545454545	0.00205866	NIPBL, PPP4R2, PRRX1, RAD21, JMY, ATM, APBB1, DEK, ASF1A, EGFR	22	2899	19256	3.0192229295368307	0.9459620896419441	0.02577881489569604	0.023319351990452954
GOTERM_BP_ALL	GO:1902099~regulation of metaphase/anaphase transition of cell cycle	3	4.34783	0.0441119	RAD21, ATM, ARID2	68	96	19256	8.849264705882353	1.0	0.28024027253121775	0.25083234269769494				GOTERM_BP_ALL	GO:2001020~regulation of response to DNA damage stimulus	1	100.0	1.0	ATM	1	324	19256	59.4320987654321	1.0	1.0	1.0		GOTERM_CC_ALL	GO:0000775~chromosome, centromeric region	4	18.181818181818183	0.00215168	RAD21, PDS5B, SMC3, PDS5A	22	255	20472	14.596791443850268	0.3760754950326052	0.024800958918394785	0.022196292000024556
GOTERM_MF_ALL	GO:0000988~transcription factor activity, protein binding	6	8.69565	0.0449199	TRRAP, TDP2, JMY, APBB1, SIRT7, HSPA1A	68	546	18811	3.039915966386555	0.9999997289251206	0.23677633390122454	0.20439051315485646				GOTERM_BP_ALL	GO:0007281~germ cell development	1	100.0	1.0	ATM	1	324	19256	59.4320987654321	1.0	1.0	1.0		REACTOME_PATHWAY	R-HSA-1640170~Cell Cycle	6	27.27272727272727	0.00248399	NIPBL, RAD21, ATM, PDS5B, SMC3, PDS5A	17	692	10882	5.550153009180551	0.34642059439579587	0.05166692525229016	0.04836264514894603
GOTERM_BP_ALL	GO:0010965~regulation of mitotic sister chromatid separation	3	4.34783	0.0466183	RAD21, ATM, ARID2	68	99	19256	8.581105169340464	1.0	0.2920728378805256	0.2614232190905939				GOTERM_BP_ALL	GO:0018105~peptidyl-serine phosphorylation	1	100.0	1.0	ATM	1	326	19256	59.06748466257668	1.0	1.0	1.0		GOTERM_BP_ALL	GO:0010604~positive regulation of macromolecule metabolic process	11	50.0	0.00248642	NIPBL, PRRX1, MORF4L2, JMY, ATM, APBB1, DEK, ASF1A, EGFR, NPAS2, HMGN1	22	3615	19256	2.663347164591978	0.9705526790614591	0.030862119342854856	0.027917676861381073
GOTERM_BP_ALL	GO:0044784~metaphase/anaphase transition of cell cycle	3	4.34783	0.0466183	RAD21, ATM, ARID2	68	99	19256	8.581105169340464	1.0	0.2920728378805256	0.2614232190905939				GOTERM_BP_ALL	GO:0051054~positive regulation of DNA metabolic process	1	100.0	1.0	ATM	1	326	19256	59.06748466257668	1.0	1.0	1.0		REACTOME_PATHWAY	R-HSA-2467813~Separation of Sister Chromatids	4	18.181818181818183	0.00251848	RAD21, PDS5B, SMC3, PDS5A	17	191	10882	13.405605174006777	0.3502737158879492	0.05166692525229016	0.04836264514894603
GOTERM_BP_ALL	GO:0051306~mitotic sister chromatid separation	3	4.34783	0.0491761	RAD21, ATM, ARID2	68	102	19256	8.328719723183392	1.0	0.30556526661038247	0.2734997756697868				GOTERM_BP_ALL	GO:0010165~response to X-ray	1	100.0	1.0	ATM	1	33	19256	583.5151515151515	1.0	1.0	1.0		GOTERM_BP_ALL	GO:0051172~negative regulation of nitrogen compound metabolic process	9	40.909090909090914	0.00259447	NIPBL, PRRX1, MORF4L2, ZBTB1, ATM, APBB1, PDS5A, ASF1A, EGFR	22	2399	19256	3.283640910985638	0.9747402281179398	0.03192324978916431	0.028877568713873016
GOTERM_BP_ALL	GO:1903708~positive regulation of hemopoiesis	4	5.7971	0.0496351	XRCC6, ZBTB1, ARID2, HSPA1A	68	237	19256	4.779349714569372	1.0	0.3075745955522395	0.2752982491053995				GOTERM_BP_ALL	GO:1901798~positive regulation of signal transduction by p53 class mediator	1	100.0	1.0	ATM	1	33	19256	583.5151515151515	1.0	1.0	1.0		REACTOME_PATHWAY	R-HSA-68886~M Phase	5	22.727272727272727	0.0027035	NIPBL, RAD21, PDS5B, SMC3, PDS5A	17	418	10882	7.656909653813679	0.37056007745524333	0.05166692525229016	0.04836264514894603
																REACTOME_PATHWAY	R-HSA-6804760~Regulation of TP53 Activity through Methylation	1	100.0	1.0	ATM	1	19	10882	572.7368421052631	1.0	1.0	1.0		GOTERM_BP_ALL	GO:0031325~positive regulation of cellular metabolic process	11	50.0	0.00271463	NIPBL, PRRX1, MORF4L2, JMY, ATM, APBB1, DEK, ASF1A, EGFR, NPAS2, HMGN1	22	3656	19256	2.633479212253829	0.9787018852836694	0.03311375212070797	0.02995448955088777
																GOTERM_BP_ALL	GO:0034655~nucleobase-containing compound catabolic process	1	100.0	1.0	ATM	1	334	19256	57.65269461077845	1.0	1.0	1.0		GOTERM_MF_ALL	GO:0005515~protein binding	22	100.0	0.00274365	PRRX1, ERCC6L2, ZBTB1, PDS5B, DEK, SMC3, PDS5A, EGFR, NPAS2, NIPBL, PPP4R2, MORF4L2, RAD21, JMY, USP1, SMARCAD1, USP51, ATM, ERCC5, APBB1, ASF1A, HMGN1	22	14207	18811	1.324065601464067	0.39681088482024085	0.09146191873561489	0.08947361615440587
																GOTERM_BP_ALL	GO:0006310~DNA recombination	1	100.0	1.0	ATM	1	337	19256	57.13946587537092	1.0	1.0	1.0		GOTERM_BP_ALL	GO:0010569~regulation of double-strand break repair via homologous recombination	3	13.636363636363635	0.00284122	PPP4R2, MORF4L2, USP51	22	73	19256	35.97011207970112	0.9822058739053391	0.03436170490825371	0.031083379704992753
																GOTERM_BP_ALL	GO:0001666~response to hypoxia	1	100.0	1.0	ATM	1	337	19256	57.13946587537092	1.0	1.0	1.0		REACTOME_PATHWAY	R-HSA-68877~Mitotic Prometaphase	4	18.181818181818183	0.00303595	RAD21, PDS5B, SMC3, PDS5A	17	204	10882	12.551326412918108	0.4054421082929288	0.05221834875349047	0.04887880319367423
																GOTERM_BP_ALL	GO:0032212~positive regulation of telomere maintenance via telomerase	1	100.0	1.0	ATM	1	34	19256	566.3529411764706	1.0	1.0	1.0		GOTERM_BP_ALL	GO:0070192~chromosome organization involved in meiotic cell cycle	3	13.636363636363635	0.00323601	RAD21, ATM, SMC3	22	78	19256	33.66433566433566	0.9898432666727851	0.03880468108854137	0.03510246769846852
																GOTERM_BP_ALL	GO:0044783~G1 DNA damage checkpoint	1	100.0	1.0	ATM	1	34	19256	566.3529411764706	1.0	1.0	1.0		GOTERM_CC_ALL	GO:0043227~membrane-bounded organelle	21	95.45454545454545	0.00335173	PRRX1, ERCC6L2, ZBTB1, PDS5B, DEK, SMC3, PDS5A, EGFR, NPAS2, NIPBL, PPP4R2, MORF4L2, RAD21, JMY, USP1, SMARCAD1, ATM, ERCC5, APBB1, ASF1A, HMGN1	22	13934	20472	1.4024296358155983	0.5206195426090914	0.03670139185371847	0.03284690777775717
																GOTERM_BP_ALL	GO:0031571~mitotic G1 DNA damage checkpoint	1	100.0	1.0	ATM	1	34	19256	566.3529411764706	1.0	1.0	1.0		GOTERM_BP_ALL	GO:0090068~positive regulation of cell cycle process	4	18.181818181818183	0.00346778	NIPBL, RAD21, ATM, EGFR	22	284	19256	12.327784891165173	0.9926929570824876	0.04123457999150788	0.03730053879090466
																GOTERM_BP_ALL	GO:0007067~mitotic nuclear division	1	100.0	1.0	ATM	1	343	19256	56.139941690962104	1.0	1.0	1.0		GOTERM_BP_ALL	GO:0090068~positive regulation of cell cycle process	4	18.181818181818183	0.00346778	NIPBL, RAD21, ATM, EGFR	22	284	19256	12.327784891165173	0.9926929570824876	0.04123457999150788	0.03730053879090466
																GOTERM_BP_ALL	GO:0044819~mitotic G1/S transition checkpoint	1	100.0	1.0	ATM	1	35	19256	550.1714285714286	1.0	1.0	1.0		GOTERM_BP_ALL	GO:0090068~positive regulation of cell cycle process	4	18.181818181818183	0.00346778	NIPBL, RAD21, ATM, EGFR	22	284	19256	12.327784891165173	0.9926929570824876	0.04123457999150788	0.03730053879090466
																GOTERM_BP_ALL	GO:0007143~female meiotic division	1	100.0	1.0	ATM	1	35	19256	550.1714285714286	1.0	1.0	1.0		GOTERM_BP_ALL	GO:0051130~positive regulation of cellular component organization	7	31.818181818181817	0.00389995	NIPBL, RAD21, JMY, ATM, APBB1, DEK, EGFR	22	1469	19256	4.170802648678754	0.9960463937177879	0.04598692244624202	0.04159947754854402
																GOTERM_BP_ALL	GO:0006308~DNA catabolic process	1	100.0	1.0	ATM	1	35	19256	550.1714285714286	1.0	1.0	1.0		GOTERM_BP_ALL	GO:0051130~positive regulation of cellular component organization	7	31.818181818181817	0.00389995	NIPBL, RAD21, JMY, ATM, APBB1, DEK, EGFR	22	1469	19256	4.170802648678754	0.9960463937177879	0.04598692244624202	0.04159947754854402
																GOTERM_BP_ALL	GO:0071214~cellular response to abiotic stimulus	1	100.0	1.0	ATM	1	347	19256	55.492795389048986	1.0	1.0	1.0		GOTERM_BP_ALL	GO:0051130~positive regulation of cellular component organization	7	31.818181818181817	0.00389995	NIPBL, RAD21, JMY, ATM, APBB1, DEK, EGFR	22	1469	19256	4.170802648678754	0.9960463937177879	0.04598692244624202	0.04159947754854402
																REACTOME_PATHWAY	R-HSA-2559583~Cellular Senescence	1	100.0	1.0	ATM	1	197	10882	55.23857868020305	1.0	1.0	1.0		GOTERM_BP_ALL	GO:0010468~regulation of gene expression	13	59.09090909090909	0.00394048	PRRX1, ZBTB1, DEK, EGFR, NPAS2, NIPBL, MORF4L2, RAD21, JMY, ATM, APBB1, ASF1A, HMGN1	22	5282	19256	2.1542115589824795	0.9962677280014495	0.04608078762026933	0.04168438738794682
																GOTERM_BP_ALL	GO:0070661~leukocyte proliferation	1	100.0	1.0	ATM	1	350	19256	55.01714285714286	1.0	1.0	1.0		GOTERM_BP_ALL	GO:0048519~negative regulation of biological process	14	63.63636363636363	0.00405139	PRRX1, ZBTB1, PDS5B, PDS5A, EGFR, NPAS2, NIPBL, PPP4R2, MORF4L2, RAD21, ATM, ERCC5, APBB1, ASF1A	22	6085	19256	2.013774557406439	0.9968121959293417	0.04698950124261814	0.042506403950919584
																GOTERM_BP_ALL	GO:0018209~peptidyl-serine modification	1	100.0	1.0	ATM	1	350	19256	55.01714285714286	1.0	1.0	1.0		GOTERM_BP_ALL	GO:0033043~regulation of organelle organization	7	31.818181818181817	0.00412989	NIPBL, PPP4R2, RAD21, JMY, ATM, DEK, ASF1A	22	1486	19256	4.123088217300868	0.9971488686293835	0.04751057299949437	0.0429777621479525
																REACTOME_PATHWAY	R-HSA-6803204~TP53 Regulates Transcription of Genes Involved in Cytochrome C Release	1	100.0	1.0	ATM	1	20	10882	544.1	1.0	1.0	1.0		REACTOME_PATHWAY	R-HSA-68882~Mitotic Anaphase	4	18.181818181818183	0.00457638	RAD21, PDS5B, SMC3, PDS5A	17	236	10882	10.849451645064805	0.543586838060593	0.06637602103911348	0.062131042949402734
																GOTERM_BP_ALL	GO:0036293~response to decreased oxygen levels	1	100.0	1.0	ATM	1	353	19256	54.54957507082153	1.0	1.0	1.0		REACTOME_PATHWAY	R-HSA-2555396~Mitotic Metaphase and Anaphase	4	18.181818181818183	0.00463089	RAD21, PDS5B, SMC3, PDS5A	17	237	10882	10.803673368081409	0.5478406438904745	0.06637602103911348	0.062131042949402734
																GOTERM_BP_ALL	GO:1901214~regulation of neuron death	1	100.0	1.0	ATM	1	353	19256	54.54957507082153	1.0	1.0	1.0		GOTERM_BP_ALL	GO:0016575~histone deacetylation	3	13.636363636363635	0.004661	NIPBL, MORF4L2, SMARCAD1	22	94	19256	27.934235976789168	0.9986604303903197	0.0531880378055649	0.04811356070044033
																GOTERM_BP_ALL	GO:0007095~mitotic G2 DNA damage checkpoint	1	100.0	1.0	ATM	1	36	19256	534.8888888888889	1.0	1.0	1.0		GOTERM_BP_ALL	GO:0009893~positive regulation of metabolic process	11	50.0	0.00477221	NIPBL, PRRX1, MORF4L2, JMY, ATM, APBB1, DEK, ASF1A, EGFR, NPAS2, HMGN1	22	3935	19256	2.4467598475222365	0.9988564515016286	0.054021371906516465	0.04886738942780288
																GOTERM_BP_ALL	GO:0031572~G2 DNA damage checkpoint	1	100.0	1.0	ATM	1	36	19256	534.8888888888889	1.0	1.0	1.0
																GOTERM_BP_ALL	GO:0003002~regionalization	1	100.0	1.0	ATM	1	359	19256	53.63788300835654	1.0	1.0	1.0
																GOTERM_BP_ALL	GO:0048511~rhythmic process	1	100.0	1.0	ATM	1	361	19256	53.340720221606645	1.0	1.0	1.0
																GOTERM_BP_ALL	GO:0050869~negative regulation of B cell activation	1	100.0	1.0	ATM	1	37	19256	520.4324324324324	1.0	1.0	1.0
																GOTERM_BP_ALL	GO:1904358~positive regulation of telomere maintenance via telomere lengthening	1	100.0	1.0	ATM	1	37	19256	520.4324324324324	1.0	1.0	1.0
																GOTERM_BP_ALL	GO:1901990~regulation of mitotic cell cycle phase transition	1	100.0	1.0	ATM	1	364	19256	52.901098901098905	1.0	1.0	1.0
																GOTERM_BP_ALL	GO:0010506~regulation of autophagy	1	100.0	1.0	ATM	1	367	19256	52.46866485013624	1.0	1.0	1.0
																GOTERM_BP_ALL	GO:0042113~B cell activation	1	100.0	1.0	ATM	1	368	19256	52.326086956521735	1.0	1.0	1.0
																KEGG_PATHWAY	hsa04218:Cellular senescence	1	100.0	1.0	ATM	1	156	8156	52.282051282051285	1.0	1.0	1.0
																GOTERM_BP_ALL	GO:0007568~aging	1	100.0	1.0	ATM	1	370	19256	52.04324324324324	1.0	1.0	1.0
																GOTERM_BP_ALL	GO:0022412~cellular process involved in reproduction in multicellular organism	1	100.0	1.0	ATM	1	374	19256	51.48663101604278	1.0	1.0	1.0
																GOTERM_BP_ALL	GO:0032205~negative regulation of telomere maintenance	1	100.0	1.0	ATM	1	38	19256	506.7368421052632	1.0	1.0	1.0
																GOTERM_CC_ALL	GO:0098687~chromosomal region	1	100.0	1.0	ATM	1	405	20472	50.54814814814815	1.0	1.0	1.0
																GOTERM_BP_ALL	GO:0007059~chromosome segregation	1	100.0	1.0	ATM	1	382	19256	50.40837696335078	1.0	1.0	1.0
																GOTERM_BP_ALL	GO:0070997~neuron death	1	100.0	1.0	ATM	1	383	19256	50.27676240208878	1.0	1.0	1.0
																GOTERM_BP_ALL	GO:0006796~phosphate-containing compound metabolic process	1	100.0	1.0	ATM	1	3256	19256	5.914004914004914	1.0	1.0	1.0
																GOTERM_BP_ALL	GO:0010033~response to organic substance	1	100.0	1.0	ATM	1	3278	19256	5.87431360585723	1.0	1.0	1.0
																GOTERM_BP_ALL	GO:0031324~negative regulation of cellular metabolic process	1	100.0	1.0	ATM	1	3301	19256	5.833383823083914	1.0	1.0	1.0
																GOTERM_BP_ALL	GO:0032268~regulation of cellular protein metabolic process	1	100.0	1.0	ATM	1	3332	19256	5.779111644657863	1.0	1.0	1.0
																GOTERM_BP_ALL	GO:0010605~negative regulation of macromolecule metabolic process	1	100.0	1.0	ATM	1	3345	19256	5.756651718983557	1.0	1.0	1.0
																GOTERM_BP_ALL	GO:0006793~phosphorus metabolic process	1	100.0	1.0	ATM	1	3349	19256	5.749776052553001	1.0	1.0	1.0
																GOTERM_BP_ALL	GO:0044085~cellular component biogenesis	1	100.0	1.0	ATM	1	3453	19256	5.576600057920649	1.0	1.0	1.0
																GOTERM_BP_ALL	GO:0051246~regulation of protein metabolic process	1	100.0	1.0	ATM	1	3516	19256	5.476678043230944	1.0	1.0	1.0
																GOTERM_BP_ALL	GO:0009892~negative regulation of metabolic process	1	100.0	1.0	ATM	1	3578	19256	5.381777529346003	1.0	1.0	1.0
																GOTERM_BP_ALL	GO:0010646~regulation of cell communication	1	100.0	1.0	ATM	1	3612	19256	5.331118493909192	1.0	1.0	1.0
																GOTERM_BP_ALL	GO:0010604~positive regulation of macromolecule metabolic process	1	100.0	1.0	ATM	1	3615	19256	5.326694329183956	1.0	1.0	1.0
																GOTERM_BP_ALL	GO:0023051~regulation of signaling	1	100.0	1.0	ATM	1	3640	19256	5.290109890109891	1.0	1.0	1.0
																GOTERM_BP_ALL	GO:0031325~positive regulation of cellular metabolic process	1	100.0	1.0	ATM	1	3656	19256	5.266958424507658	1.0	1.0	1.0
																GOTERM_BP_ALL	GO:0006351~transcription, DNA-templated	1	100.0	1.0	ATM	1	3671	19256	5.245437210569327	1.0	1.0	1.0
																GOTERM_BP_ALL	GO:0006355~regulation of transcription, DNA-templated	1	100.0	1.0	ATM	1	3705	19256	5.197300944669366	1.0	1.0	1.0
																GOTERM_BP_ALL	GO:0048513~animal organ development	1	100.0	1.0	ATM	1	3706	19256	5.195898542903399	1.0	1.0	1.0
																GOTERM_BP_ALL	GO:1903506~regulation of nucleic acid-templated transcription	1	100.0	1.0	ATM	1	3707	19256	5.194496897760993	1.0	1.0	1.0
																GOTERM_BP_ALL	GO:2001141~regulation of RNA biosynthetic process	1	100.0	1.0	ATM	1	3723	19256	5.172172978780553	1.0	1.0	1.0
																GOTERM_BP_ALL	GO:0097659~nucleic acid-templated transcription	1	100.0	1.0	ATM	1	3840	19256	5.014583333333333	1.0	1.0	1.0
																GOTERM_BP_ALL	GO:0016233~telomere capping	1	100.0	1.0	ATM	1	39	19256	493.7435897435897	1.0	1.0	1.0
																GOTERM_BP_ALL	GO:0070482~response to oxygen levels	1	100.0	1.0	ATM	1	386	19256	49.8860103626943	1.0	1.0	1.0
																GOTERM_BP_ALL	GO:0046700~heterocycle catabolic process	1	100.0	1.0	ATM	1	386	19256	49.8860103626943	1.0	1.0	1.0
																GOTERM_BP_ALL	GO:0044270~cellular nitrogen compound catabolic process	1	100.0	1.0	ATM	1	388	19256	49.628865979381445	1.0	1.0	1.0
																GOTERM_BP_ALL	GO:0045787~positive regulation of cell cycle	1	100.0	1.0	ATM	1	391	19256	49.248081841432224	1.0	1.0	1.0
																GOTERM_BP_ALL	GO:0002329~pre-B cell differentiation	1	100.0	1.0	ATM	1	4	19256	4814.0	1.0	1.0	1.0
																GOTERM_BP_ALL	GO:0046486~glycerolipid metabolic process	1	100.0	1.0	ATM	1	399	19256	48.26065162907268	1.0	1.0	1.0
																GOTERM_BP_ALL	GO:0019439~aromatic compound catabolic process	1	100.0	1.0	ATM	1	402	19256	47.90049751243781	1.0	1.0	1.0
																GOTERM_BP_ALL	GO:0001101~response to acid chemical	1	100.0	1.0	ATM	1	403	19256	47.78163771712158	1.0	1.0	1.0
																GOTERM_BP_ALL	GO:0031331~positive regulation of cellular catabolic process	1	100.0	1.0	ATM	1	407	19256	47.31203931203931	1.0	1.0	1.0
																GOTERM_CC_ALL	GO:0005819~spindle	1	100.0	1.0	ATM	1	434	20472	47.1705069124424	1.0	1.0	1.0
																GOTERM_BP_ALL	GO:1901987~regulation of cell cycle phase transition	1	100.0	1.0	ATM	1	409	19256	47.080684596577015	1.0	1.0	1.0
																GOTERM_BP_ALL	GO:0043516~regulation of DNA damage response, signal transduction by p53 class mediator	1	100.0	1.0	ATM	1	41	19256	469.6585365853658	1.0	1.0	1.0
																GOTERM_BP_ALL	GO:0007094~mitotic spindle assembly checkpoint	1	100.0	1.0	ATM	1	41	19256	469.6585365853658	1.0	1.0	1.0
																GOTERM_BP_ALL	GO:0071173~spindle assembly checkpoint	1	100.0	1.0	ATM	1	41	19256	469.6585365853658	1.0	1.0	1.0
																REACTOME_PATHWAY	R-HSA-9709603~Impaired BRCA2 binding to PALB2	1	100.0	1.0	ATM	1	24	10882	453.41666666666663	1.0	1.0	1.0
																GOTERM_BP_ALL	GO:0030098~lymphocyte differentiation	1	100.0	1.0	ATM	1	422	19256	45.6303317535545	1.0	1.0	1.0
																GOTERM_BP_ALL	GO:0045786~negative regulation of cell cycle	1	100.0	1.0	ATM	1	426	19256	45.2018779342723	1.0	1.0	1.0
																REACTOME_PATHWAY	R-HSA-9701192~Defective HDR through Homologous Recombination (HRR) due to BRCA1 loss-of-function	1	100.0	1.0	ATM	1	25	10882	435.28000000000003	1.0	1.0	1.0
																REACTOME_PATHWAY	R-HSA-9701193~Defective HDR through Homologous Recombination (HRR) due to PALB2 loss of function	1	100.0	1.0	ATM	1	25	10882	435.28000000000003	1.0	1.0	1.0
																REACTOME_PATHWAY	R-HSA-9704331~Defective HDR through Homologous Recombination Repair (HRR) due to PALB2 loss of BRCA1 binding function	1	100.0	1.0	ATM	1	25	10882	435.28000000000003	1.0	1.0	1.0
																REACTOME_PATHWAY	R-HSA-9704646~Defective HDR through Homologous Recombination Repair (HRR) due to PALB2 loss of BRCA2/RAD51/RAD51C binding function	1	100.0	1.0	ATM	1	25	10882	435.28000000000003	1.0	1.0	1.0
																GOTERM_BP_ALL	GO:1901361~organic cyclic compound catabolic process	1	100.0	1.0	ATM	1	439	19256	43.863325740318906	1.0	1.0	1.0
																GOTERM_BP_ALL	GO:0006644~phospholipid metabolic process	1	100.0	1.0	ATM	1	441	19256	43.66439909297053	1.0	1.0	1.0
																GOTERM_MF_ALL	GO:0004674~protein serine/threonine kinase activity	1	100.0	1.0	ATM	1	445	18811	42.27191011235955	1.0	1.0	1.0
																KEGG_PATHWAY	hsa05202:Transcriptional misregulation in cancer	1	100.0	1.0	ATM	1	193	8156	42.259067357512954	1.0	1.0	1.0
																GOTERM_BP_ALL	GO:0060249~anatomical structure homeostasis	1	100.0	1.0	ATM	1	456	19256	42.228070175438596	1.0	1.0	1.0
																GOTERM_BP_ALL	GO:0016572~histone phosphorylation	1	100.0	1.0	ATM	1	46	19256	418.6086956521739	1.0	1.0	1.0
																GOTERM_BP_ALL	GO:0033044~regulation of chromosome organization	1	100.0	1.0	ATM	1	469	19256	41.05756929637526	1.0	1.0	1.0
																GOTERM_BP_ALL	GO:0048608~reproductive structure development	1	100.0	1.0	ATM	1	469	19256	41.05756929637526	1.0	1.0	1.0
																GOTERM_BP_ALL	GO:0071174~mitotic spindle checkpoint	1	100.0	1.0	ATM	1	47	19256	409.7021276595745	1.0	1.0	1.0
																REACTOME_PATHWAY	R-HSA-5693554~Resolution of D-loop Structures through Synthesis-Dependent Strand Annealing (SDSA)	1	100.0	1.0	ATM	1	27	10882	403.037037037037	1.0	1.0	1.0
																GOTERM_BP_ALL	GO:0031577~spindle checkpoint	1	100.0	1.0	ATM	1	48	19256	401.16666666666663	1.0	1.0	1.0
																GOTERM_BP_ALL	GO:0010259~multicellular organism aging	1	100.0	1.0	ATM	1	48	19256	401.16666666666663	1.0	1.0	1.0
																GOTERM_BP_ALL	GO:0010639~negative regulation of organelle organization	1	100.0	1.0	ATM	1	471	19256	40.88322717622081	1.0	1.0	1.0
																GOTERM_BP_ALL	GO:0061458~reproductive system development	1	100.0	1.0	ATM	1	473	19256	40.710359408033824	1.0	1.0	1.0
																GOTERM_BP_ALL	GO:0007389~pattern specification process	1	100.0	1.0	ATM	1	473	19256	40.710359408033824	1.0	1.0	1.0
																GOTERM_BP_ALL	GO:0009314~response to radiation	1	100.0	1.0	ATM	1	479	19256	40.200417536534445	1.0	1.0	1.0
																GOTERM_BP_ALL	GO:0044772~mitotic cell cycle phase transition	1	100.0	1.0	ATM	1	479	19256	40.200417536534445	1.0	1.0	1.0
																GOTERM_BP_ALL	GO:0048732~gland development	1	100.0	1.0	ATM	1	480	19256	40.11666666666667	1.0	1.0	1.0
																GOTERM_BP_ALL	GO:0032774~RNA biosynthetic process	1	100.0	1.0	ATM	1	3868	19256	4.978283350568769	1.0	1.0	1.0
																GOTERM_BP_ALL	GO:0051252~regulation of RNA metabolic process	1	100.0	1.0	ATM	1	3928	19256	4.902240325865581	1.0	1.0	1.0
																GOTERM_BP_ALL	GO:0009893~positive regulation of metabolic process	1	100.0	1.0	ATM	1	3935	19256	4.893519695044473	1.0	1.0	1.0
																GOTERM_CC_ALL	GO:0031982~vesicle	1	100.0	1.0	ATM	1	4215	20472	4.856939501779359	1.0	1.0	1.0
																GOTERM_CC_ALL	GO:0005654~nucleoplasm	1	100.0	1.0	ATM	1	4287	20472	4.775367389783065	1.0	1.0	1.0
																GOTERM_BP_ALL	GO:0036211~protein modification process	1	100.0	1.0	ATM	1	4049	19256	4.755742158557669	1.0	1.0	1.0
																GOTERM_BP_ALL	GO:0006464~cellular protein modification process	1	100.0	1.0	ATM	1	4049	19256	4.755742158557669	1.0	1.0	1.0
																GOTERM_BP_ALL	GO:0044710~single-organism metabolic process	1	100.0	1.0	ATM	1	4174	19256	4.613320555821754	1.0	1.0	1.0
																GOTERM_BP_ALL	GO:0065008~regulation of biological quality	1	100.0	1.0	ATM	1	4195	19256	4.590226460071514	1.0	1.0	1.0
																GOTERM_BP_ALL	GO:0006950~response to stress	1	100.0	1.0	ATM	1	4260	19256	4.52018779342723	1.0	1.0	1.0
																GOTERM_BP_ALL	GO:0006996~organelle organization	1	100.0	1.0	ATM	1	4266	19256	4.513830285982184	1.0	1.0	1.0
																GOTERM_BP_ALL	GO:0043412~macromolecule modification	1	100.0	1.0	ATM	1	4271	19256	4.508546007960665	1.0	1.0	1.0
																GOTERM_BP_ALL	GO:0034654~nucleobase-containing compound biosynthetic process	1	100.0	1.0	ATM	1	4322	19256	4.455344747801943	1.0	1.0	1.0
																GOTERM_BP_ALL	GO:0019219~regulation of nucleobase-containing compound metabolic process	1	100.0	1.0	ATM	1	4324	19256	4.453283996299723	1.0	1.0	1.0
																GOTERM_BP_ALL	GO:0030154~cell differentiation	1	100.0	1.0	ATM	1	4390	19256	4.386332574031891	1.0	1.0	1.0
																GOTERM_BP_ALL	GO:0048583~regulation of response to stimulus	1	100.0	1.0	ATM	1	4397	19256	4.379349556515806	1.0	1.0	1.0
																GOTERM_BP_ALL	GO:0018130~heterocycle biosynthetic process	1	100.0	1.0	ATM	1	4402	19256	4.374375283961835	1.0	1.0	1.0
																GOTERM_BP_ALL	GO:0019438~aromatic compound biosynthetic process	1	100.0	1.0	ATM	1	4408	19256	4.368421052631579	1.0	1.0	1.0
																GOTERM_MF_ALL	GO:0003676~nucleic acid binding	1	100.0	1.0	ATM	1	4448	18811	4.229091726618705	1.0	1.0	1.0
																GOTERM_BP_ALL	GO:1901362~organic cyclic compound biosynthetic process	1	100.0	1.0	ATM	1	4560	19256	4.22280701754386	1.0	1.0	1.0
																GOTERM_BP_ALL	GO:0048869~cellular developmental process	1	100.0	1.0	ATM	1	4576	19256	4.208041958041958	1.0	1.0	1.0
																GOTERM_BP_ALL	GO:0042221~response to chemical	1	100.0	1.0	ATM	1	4722	19256	4.077933079203728	1.0	1.0	1.0
																GOTERM_BP_ALL	GO:2000112~regulation of cellular macromolecule biosynthetic process	1	100.0	1.0	ATM	1	4768	19256	4.0385906040268456	1.0	1.0	1.0
																GOTERM_BP_ALL	GO:0010556~regulation of macromolecule biosynthetic process	1	100.0	1.0	ATM	1	4811	19256	4.002494283932655	1.0	1.0	1.0
																GOTERM_BP_ALL	GO:1903432~regulation of TORC1 signaling	1	100.0	1.0	ATM	1	49	19256	392.9795918367347	1.0	1.0	1.0
																GOTERM_BP_ALL	GO:0045841~negative regulation of mitotic metaphase/anaphase transition	1	100.0	1.0	ATM	1	49	19256	392.9795918367347	1.0	1.0	1.0
																GOTERM_BP_ALL	GO:0009896~positive regulation of catabolic process	1	100.0	1.0	ATM	1	486	19256	39.62139917695473	1.0	1.0	1.0
																GOTERM_CC_ALL	GO:1990391~DNA repair complex	1	100.0	1.0	ATM	1	53	20472	386.2641509433962	1.0	1.0	1.0
																GOTERM_CC_ALL	GO:0031907~microbody lumen	1	100.0	1.0	ATM	1	53	20472	386.2641509433962	1.0	1.0	1.0
																GOTERM_CC_ALL	GO:0005782~peroxisomal matrix	1	100.0	1.0	ATM	1	53	20472	386.2641509433962	1.0	1.0	1.0
																GOTERM_BP_ALL	GO:0048538~thymus development	1	100.0	1.0	ATM	1	50	19256	385.12	1.0	1.0	1.0
																GOTERM_BP_ALL	GO:0045785~positive regulation of cell adhesion	1	100.0	1.0	ATM	1	496	19256	38.82258064516129	1.0	1.0	1.0
																KEGG_PATHWAY	hsa05170:Human immunodeficiency virus 1 infection	1	100.0	1.0	ATM	1	212	8156	38.471698113207545	1.0	1.0	1.0
																GOTERM_BP_ALL	GO:1902100~negative regulation of metaphase/anaphase transition of cell cycle	1	100.0	1.0	ATM	1	51	19256	377.5686274509804	1.0	1.0	1.0
																GOTERM_BP_ALL	GO:2000816~negative regulation of mitotic sister chromatid separation	1	100.0	1.0	ATM	1	52	19256	370.3076923076923	1.0	1.0	1.0
																GOTERM_BP_ALL	GO:0044818~mitotic G2/M transition checkpoint	1	100.0	1.0	ATM	1	52	19256	370.3076923076923	1.0	1.0	1.0
																REACTOME_PATHWAY	R-HSA-69620~Cell Cycle Checkpoints	1	100.0	1.0	ATM	1	293	10882	37.13993174061434	1.0	1.0	1.0
																GOTERM_BP_ALL	GO:0007140~male meiosis	1	100.0	1.0	ATM	1	53	19256	363.3207547169811	1.0	1.0	1.0
																GOTERM_BP_ALL	GO:0000280~nuclear division	1	100.0	1.0	ATM	1	521	19256	36.95969289827256	1.0	1.0	1.0
																KEGG_PATHWAY	hsa05166:Human T-cell leukemia virus 1 infection	1	100.0	1.0	ATM	1	222	8156	36.73873873873874	1.0	1.0	1.0
																GOTERM_BP_ALL	GO:0016570~histone modification	1	100.0	1.0	ATM	1	531	19256	36.263653483992464	1.0	1.0	1.0
																GOTERM_BP_ALL	GO:0032844~regulation of homeostatic process	1	100.0	1.0	ATM	1	533	19256	36.127579737335836	1.0	1.0	1.0
																GOTERM_BP_ALL	GO:0032007~negative regulation of TOR signaling	1	100.0	1.0	ATM	1	54	19256	356.5925925925926	1.0	1.0	1.0
																GOTERM_BP_ALL	GO:1905819~negative regulation of chromosome separation	1	100.0	1.0	ATM	1	54	19256	356.5925925925926	1.0	1.0	1.0
																GOTERM_BP_ALL	GO:0032210~regulation of telomere maintenance via telomerase	1	100.0	1.0	ATM	1	54	19256	356.5925925925926	1.0	1.0	1.0
																GOTERM_BP_ALL	GO:0038202~TORC1 signaling	1	100.0	1.0	ATM	1	55	19256	350.1090909090909	1.0	1.0	1.0
																GOTERM_BP_ALL	GO:0022613~ribonucleoprotein complex biogenesis	1	100.0	1.0	ATM	1	536	19256	35.92537313432836	1.0	1.0	1.0
																GOTERM_BP_ALL	GO:0044770~cell cycle phase transition	1	100.0	1.0	ATM	1	538	19256	35.79182156133829	1.0	1.0	1.0
																GOTERM_BP_ALL	GO:0016569~covalent chromatin modification	1	100.0	1.0	ATM	1	545	19256	35.33211009174312	1.0	1.0	1.0
																GOTERM_BP_ALL	GO:0002683~negative regulation of immune system process	1	100.0	1.0	ATM	1	559	19256	34.44722719141324	1.0	1.0	1.0
																GOTERM_BP_ALL	GO:0051656~establishment of organelle localization	1	100.0	1.0	ATM	1	565	19256	34.081415929203544	1.0	1.0	1.0
																GOTERM_BP_ALL	GO:0033048~negative regulation of mitotic sister chromatid segregation	1	100.0	1.0	ATM	1	57	19256	337.82456140350877	1.0	1.0	1.0
																GOTERM_BP_ALL	GO:0048285~organelle fission	1	100.0	1.0	ATM	1	567	19256	33.961199294532626	1.0	1.0	1.0
																KEGG_PATHWAY	hsa05131:Shigellosis	1	100.0	1.0	ATM	1	247	8156	33.02024291497976	1.0	1.0	1.0
																GOTERM_BP_ALL	GO:0007131~reciprocal meiotic recombination	1	100.0	1.0	ATM	1	59	19256	326.37288135593224	1.0	1.0	1.0
																GOTERM_BP_ALL	GO:0033046~negative regulation of sister chromatid segregation	1	100.0	1.0	ATM	1	59	19256	326.37288135593224	1.0	1.0	1.0
																GOTERM_BP_ALL	GO:0010332~response to gamma radiation	1	100.0	1.0	ATM	1	59	19256	326.37288135593224	1.0	1.0	1.0
																GOTERM_BP_ALL	GO:0071500~cellular response to nitrosative stress	1	100.0	1.0	ATM	1	6	19256	3209.333333333333	1.0	1.0	1.0
																GOTERM_BP_ALL	GO:1903626~positive regulation of DNA catabolic process	1	100.0	1.0	ATM	1	6	19256	3209.333333333333	1.0	1.0	1.0
																GOTERM_BP_ALL	GO:1905323~telomerase holoenzyme complex assembly	1	100.0	1.0	ATM	1	6	19256	3209.333333333333	1.0	1.0	1.0
																REACTOME_PATHWAY	R-HSA-5693568~Resolution of D-loop Structures through Holliday Junction Intermediates	1	100.0	1.0	ATM	1	34	10882	320.05882352941177	1.0	1.0	1.0
																GOTERM_BP_ALL	GO:0006281~DNA repair	1	100.0	1.0	ATM	1	587	19256	32.804088586030666	1.0	1.0	1.0
																GOTERM_BP_ALL	GO:0007346~regulation of mitotic cell cycle	1	100.0	1.0	ATM	1	587	19256	32.804088586030666	1.0	1.0	1.0
																GOTERM_BP_ALL	GO:0051052~regulation of DNA metabolic process	1	100.0	1.0	ATM	1	588	19256	32.74829931972789	1.0	1.0	1.0
																GOTERM_BP_ALL	GO:0030335~positive regulation of cell migration	1	100.0	1.0	ATM	1	593	19256	32.472175379426645	1.0	1.0	1.0
																REACTOME_PATHWAY	R-HSA-73894~DNA Repair	1	100.0	1.0	ATM	1	336	10882	32.386904761904766	1.0	1.0	1.0
																GOTERM_BP_ALL	GO:0051249~regulation of lymphocyte activation	1	100.0	1.0	ATM	1	598	19256	32.20066889632107	1.0	1.0	1.0
																GOTERM_BP_ALL	GO:0001541~ovarian follicle development	1	100.0	1.0	ATM	1	61	19256	315.672131147541	1.0	1.0	1.0
																GOTERM_BP_ALL	GO:0051985~negative regulation of chromosome segregation	1	100.0	1.0	ATM	1	61	19256	315.672131147541	1.0	1.0	1.0
																REACTOME_PATHWAY	R-HSA-5693537~Resolution of D-Loop Structures	1	100.0	1.0	ATM	1	35	10882	310.9142857142857	1.0	1.0	1.0
																REACTOME_PATHWAY	R-HSA-9709570~Impaired BRCA2 binding to RAD51	1	100.0	1.0	ATM	1	35	10882	310.9142857142857	1.0	1.0	1.0
																GOTERM_BP_ALL	GO:0006303~double-strand break repair via nonhomologous end joining	1	100.0	1.0	ATM	1	62	19256	310.5806451612903	1.0	1.0	1.0
																GOTERM_BP_ALL	GO:0043030~regulation of macrophage activation	1	100.0	1.0	ATM	1	62	19256	310.5806451612903	1.0	1.0	1.0
																GOTERM_BP_ALL	GO:1902532~negative regulation of intracellular signal transduction	1	100.0	1.0	ATM	1	606	19256	31.775577557755778	1.0	1.0	1.0
																GOTERM_BP_ALL	GO:0002521~leukocyte differentiation	1	100.0	1.0	ATM	1	606	19256	31.775577557755778	1.0	1.0	1.0
																GOTERM_MF_ALL	GO:0004672~protein kinase activity	1	100.0	1.0	ATM	1	597	18811	31.509212730318257	1.0	1.0	1.0
																GOTERM_BP_ALL	GO:0090407~organophosphate biosynthetic process	1	100.0	1.0	ATM	1	615	19256	31.31056910569106	1.0	1.0	1.0
																GOTERM_BP_ALL	GO:2000147~positive regulation of cell motility	1	100.0	1.0	ATM	1	621	19256	31.00805152979066	1.0	1.0	1.0
																GOTERM_BP_ALL	GO:1904356~regulation of telomere maintenance via telomere lengthening	1	100.0	1.0	ATM	1	63	19256	305.6507936507936	1.0	1.0	1.0
																GOTERM_BP_ALL	GO:0048599~oocyte development	1	100.0	1.0	ATM	1	63	19256	305.6507936507936	1.0	1.0	1.0
																REACTOME_PATHWAY	R-HSA-6804757~Regulation of TP53 Degradation	1	100.0	1.0	ATM	1	36	10882	302.27777777777777	1.0	1.0	1.0
																GOTERM_BP_ALL	GO:0007091~metaphase/anaphase transition of mitotic cell cycle	1	100.0	1.0	ATM	1	64	19256	300.875	1.0	1.0	1.0
																GOTERM_BP_ALL	GO:0097190~apoptotic signaling pathway	1	100.0	1.0	ATM	1	625	19256	30.8096	1.0	1.0	1.0
																GOTERM_BP_ALL	GO:0007507~heart development	1	100.0	1.0	ATM	1	629	19256	30.613672496025437	1.0	1.0	1.0
																GOTERM_BP_ALL	GO:0044089~positive regulation of cellular component biogenesis	1	100.0	1.0	ATM	1	634	19256	30.372239747634072	1.0	1.0	1.0
																GOTERM_BP_ALL	GO:0051272~positive regulation of cellular component movement	1	100.0	1.0	ATM	1	639	19256	30.134585289514867	1.0	1.0	1.0
																REACTOME_PATHWAY	R-HSA-3700989~Transcriptional Regulation by TP53	1	100.0	1.0	ATM	1	362	10882	30.060773480662984	1.0	1.0	1.0
																GOTERM_CC_ALL	GO:0031981~nuclear lumen	1	100.0	1.0	ATM	1	5128	20472	3.9921996879875192	1.0	1.0	1.0
																GOTERM_BP_ALL	GO:0051234~establishment of localization	1	100.0	1.0	ATM	1	4971	19256	3.8736672701669685	1.0	1.0	1.0
																GOTERM_BP_ALL	GO:0031326~regulation of cellular biosynthetic process	1	100.0	1.0	ATM	1	5010	19256	3.8435129740518956	1.0	1.0	1.0
																GOTERM_BP_ALL	GO:0009889~regulation of biosynthetic process	1	100.0	1.0	ATM	1	5074	19256	3.7950335041387464	1.0	1.0	1.0
																GOTERM_BP_ALL	GO:0048731~system development	1	100.0	1.0	ATM	1	5129	19256	3.7543380775979722	1.0	1.0	1.0
																GOTERM_BP_ALL	GO:0051171~regulation of nitrogen compound metabolic process	1	100.0	1.0	ATM	1	5207	19256	3.6980987132705976	1.0	1.0	1.0
																GOTERM_CC_ALL	GO:0005829~cytosol	1	100.0	1.0	ATM	1	5545	20472	3.6919747520288544	1.0	1.0	1.0
																GOTERM_CC_ALL	GO:0044428~nuclear part	1	100.0	1.0	ATM	1	5548	20472	3.689978370583994	1.0	1.0	1.0
																GOTERM_BP_ALL	GO:0010468~regulation of gene expression	1	100.0	1.0	ATM	1	5282	19256	3.6455887921241956	1.0	1.0	1.0
																GOTERM_BP_ALL	GO:0016070~RNA metabolic process	1	100.0	1.0	ATM	1	5334	19256	3.6100487439070115	1.0	1.0	1.0
																GOTERM_CC_ALL	GO:0043232~intracellular non-membrane-bounded organelle	1	100.0	1.0	ATM	1	5823	20472	3.515713549716641	1.0	1.0	1.0
																GOTERM_CC_ALL	GO:0043228~non-membrane-bounded organelle	1	100.0	1.0	ATM	1	5832	20472	3.5102880658436217	1.0	1.0	1.0
																GOTERM_BP_ALL	GO:0007275~multicellular organism development	1	100.0	1.0	ATM	1	5529	19256	3.482727437149575	1.0	1.0	1.0
																GOTERM_BP_ALL	GO:0044271~cellular nitrogen compound biosynthetic process	1	100.0	1.0	ATM	1	5602	19256	3.4373438057836485	1.0	1.0	1.0
																GOTERM_BP_ALL	GO:0048523~negative regulation of cellular process	1	100.0	1.0	ATM	1	5646	19256	3.4105561459440312	1.0	1.0	1.0
																GOTERM_BP_ALL	GO:0034645~cellular macromolecule biosynthetic process	1	100.0	1.0	ATM	1	5669	19256	3.396718998059623	1.0	1.0	1.0
																GOTERM_BP_ALL	GO:0009059~macromolecule biosynthetic process	1	100.0	1.0	ATM	1	5735	19256	3.357628596338274	1.0	1.0	1.0
																GOTERM_BP_ALL	GO:0044267~cellular protein metabolic process	1	100.0	1.0	ATM	1	5745	19256	3.3517841601392515	1.0	1.0	1.0
																GOTERM_CC_ALL	GO:0070013~intracellular organelle lumen	1	100.0	1.0	ATM	1	6262	20472	3.2692430533375916	1.0	1.0	1.0
																GOTERM_CC_ALL	GO:0043233~organelle lumen	1	100.0	1.0	ATM	1	6262	20472	3.2692430533375916	1.0	1.0	1.0
																GOTERM_CC_ALL	GO:0031974~membrane-enclosed lumen	1	100.0	1.0	ATM	1	6262	20472	3.2692430533375916	1.0	1.0	1.0
																GOTERM_BP_ALL	GO:0090304~nucleic acid metabolic process	1	100.0	1.0	ATM	1	5901	19256	3.2631757329266224	1.0	1.0	1.0
																GOTERM_BP_ALL	GO:0048522~positive regulation of cellular process	1	100.0	1.0	ATM	1	5990	19256	3.2146911519198667	1.0	1.0	1.0
																GOTERM_BP_ALL	GO:0048519~negative regulation of biological process	1	100.0	1.0	ATM	1	6085	19256	3.1645028759244043	1.0	1.0	1.0
																GOTERM_BP_ALL	GO:0048856~anatomical structure development	1	100.0	1.0	ATM	1	6136	19256	3.1382007822685787	1.0	1.0	1.0
																GOTERM_CC_ALL	GO:0032991~macromolecular complex	1	100.0	1.0	ATM	1	6569	20472	3.116456081595372	1.0	1.0	1.0
																GOTERM_BP_ALL	GO:0007165~signal transduction	1	100.0	1.0	ATM	1	6179	19256	3.116361870852889	1.0	1.0	1.0
																GOTERM_MF_ALL	GO:0003824~catalytic activity	1	100.0	1.0	ATM	1	6068	18811	3.1000329597890572	1.0	1.0	1.0
																GOTERM_BP_ALL	GO:0035825~reciprocal DNA recombination	1	100.0	1.0	ATM	1	65	19256	296.24615384615385	1.0	1.0	1.0
																GOTERM_BP_ALL	GO:0043525~positive regulation of neuron apoptotic process	1	100.0	1.0	ATM	1	65	19256	296.24615384615385	1.0	1.0	1.0
																REACTOME_PATHWAY	R-HSA-6806003~Regulation of TP53 Expression and Degradation	1	100.0	1.0	ATM	1	37	10882	294.1081081081081	1.0	1.0	1.0
																REACTOME_PATHWAY	R-HSA-5685938~HDR through Single Strand Annealing (SSA)	1	100.0	1.0	ATM	1	37	10882	294.1081081081081	1.0	1.0	1.0
																GOTERM_BP_ALL	GO:0045143~homologous chromosome segregation	1	100.0	1.0	ATM	1	66	19256	291.75757575757575	1.0	1.0	1.0
																GOTERM_BP_ALL	GO:0010972~negative regulation of G2/M transition of mitotic cell cycle	1	100.0	1.0	ATM	1	66	19256	291.75757575757575	1.0	1.0	1.0
																GOTERM_BP_ALL	GO:0043065~positive regulation of apoptotic process	1	100.0	1.0	ATM	1	647	19256	29.761978361669243	1.0	1.0	1.0
																GOTERM_BP_ALL	GO:0071396~cellular response to lipid	1	100.0	1.0	ATM	1	648	19256	29.71604938271605	1.0	1.0	1.0
																GOTERM_BP_ALL	GO:0051640~organelle localization	1	100.0	1.0	ATM	1	650	19256	29.624615384615385	1.0	1.0	1.0
																GOTERM_CC_ALL	GO:0005813~centrosome	1	100.0	1.0	ATM	1	692	20472	29.583815028901732	1.0	1.0	1.0
																GOTERM_BP_ALL	GO:0040017~positive regulation of locomotion	1	100.0	1.0	ATM	1	651	19256	29.579109062980034	1.0	1.0	1.0
																GOTERM_BP_ALL	GO:0043068~positive regulation of programmed cell death	1	100.0	1.0	ATM	1	655	19256	29.39847328244275	1.0	1.0	1.0
																GOTERM_BP_ALL	GO:0032206~positive regulation of telomere maintenance	1	100.0	1.0	ATM	1	67	19256	287.4029850746269	1.0	1.0	1.0
																GOTERM_BP_ALL	GO:0045839~negative regulation of mitotic nuclear division	1	100.0	1.0	ATM	1	67	19256	287.4029850746269	1.0	1.0	1.0
																GOTERM_BP_ALL	GO:0009994~oocyte differentiation	1	100.0	1.0	ATM	1	67	19256	287.4029850746269	1.0	1.0	1.0
																GOTERM_BP_ALL	GO:0001756~somitogenesis	1	100.0	1.0	ATM	1	67	19256	287.4029850746269	1.0	1.0	1.0
																GOTERM_BP_ALL	GO:1902750~negative regulation of cell cycle G2/M phase transition	1	100.0	1.0	ATM	1	68	19256	283.1764705882353	1.0	1.0	1.0
																GOTERM_BP_ALL	GO:0030888~regulation of B cell proliferation	1	100.0	1.0	ATM	1	68	19256	283.1764705882353	1.0	1.0	1.0
																GOTERM_BP_ALL	GO:0000726~non-recombinational repair	1	100.0	1.0	ATM	1	68	19256	283.1764705882353	1.0	1.0	1.0
																GOTERM_BP_ALL	GO:0002562~somatic diversification of immune receptors via germline recombination within a single locus	1	100.0	1.0	ATM	1	68	19256	283.1764705882353	1.0	1.0	1.0
																GOTERM_BP_ALL	GO:0007004~telomere maintenance via telomerase	1	100.0	1.0	ATM	1	68	19256	283.1764705882353	1.0	1.0	1.0
																GOTERM_BP_ALL	GO:0016444~somatic cell DNA recombination	1	100.0	1.0	ATM	1	68	19256	283.1764705882353	1.0	1.0	1.0
																GOTERM_BP_ALL	GO:0043009~chordate embryonic development	1	100.0	1.0	ATM	1	673	19256	28.612184249628527	1.0	1.0	1.0
																REACTOME_PATHWAY	R-HSA-5693616~Presynaptic phase of homologous DNA pairing and strand exchange	1	100.0	1.0	ATM	1	40	10882	272.05	1.0	1.0	1.0
																GOTERM_BP_ALL	GO:0002694~regulation of leukocyte activation	1	100.0	1.0	ATM	1	695	19256	27.706474820143885	1.0	1.0	1.0
																GOTERM_BP_ALL	GO:0048589~developmental growth	1	100.0	1.0	ATM	1	695	19256	27.706474820143885	1.0	1.0	1.0
																GOTERM_BP_ALL	GO:0009792~embryo development ending in birth or egg hatching	1	100.0	1.0	ATM	1	695	19256	27.706474820143885	1.0	1.0	1.0
																GOTERM_BP_ALL	GO:0008610~lipid biosynthetic process	1	100.0	1.0	ATM	1	706	19256	27.274787535410766	1.0	1.0	1.0
																GOTERM_BP_ALL	GO:0010564~regulation of cell cycle process	1	100.0	1.0	ATM	1	706	19256	27.274787535410766	1.0	1.0	1.0
																REACTOME_PATHWAY	R-HSA-9701190~Defective homologous recombination repair (HRR) due to BRCA2 loss of function	1	100.0	1.0	ATM	1	41	10882	265.4146341463414	1.0	1.0	1.0
																REACTOME_PATHWAY	R-HSA-9675136~Diseases of DNA Double-Strand Break Repair	1	100.0	1.0	ATM	1	41	10882	265.4146341463414	1.0	1.0	1.0
																GOTERM_BP_ALL	GO:0071300~cellular response to retinoic acid	1	100.0	1.0	ATM	1	74	19256	260.2162162162162	1.0	1.0	1.0
																GOTERM_BP_ALL	GO:0010638~positive regulation of organelle organization	1	100.0	1.0	ATM	1	718	19256	26.81894150417827	1.0	1.0	1.0
																GOTERM_BP_ALL	GO:0010942~positive regulation of cell death	1	100.0	1.0	ATM	1	725	19256	26.56	1.0	1.0	1.0
																GOTERM_BP_ALL	GO:0016071~mRNA metabolic process	1	100.0	1.0	ATM	1	725	19256	26.56	1.0	1.0	1.0
																GOTERM_MF_ALL	GO:0016773~phosphotransferase activity, alcohol group as acceptor	1	100.0	1.0	ATM	1	713	18811	26.38288920056101	1.0	1.0	1.0
																KEGG_PATHWAY	hsa05206:MicroRNAs in cancer	1	100.0	1.0	ATM	1	310	8156	26.309677419354838	1.0	1.0	1.0
																GOTERM_BP_ALL	GO:0006278~RNA-dependent DNA biosynthetic process	1	100.0	1.0	ATM	1	75	19256	256.74666666666667	1.0	1.0	1.0
																GOTERM_BP_ALL	GO:0030330~DNA damage response, signal transduction by p53 class mediator	1	100.0	1.0	ATM	1	76	19256	253.3684210526316	1.0	1.0	1.0
																REACTOME_PATHWAY	R-HSA-5693579~Homologous DNA Pairing and Strand Exchange	1	100.0	1.0	ATM	1	43	10882	253.06976744186045	1.0	1.0	1.0
																GOTERM_BP_ALL	GO:0051784~negative regulation of nuclear division	1	100.0	1.0	ATM	1	77	19256	250.0779220779221	1.0	1.0	1.0
																GOTERM_BP_ALL	GO:2000573~positive regulation of DNA biosynthetic process	1	100.0	1.0	ATM	1	77	19256	250.0779220779221	1.0	1.0	1.0
																GOTERM_BP_ALL	GO:0031329~regulation of cellular catabolic process	1	100.0	1.0	ATM	1	753	19256	25.572377158034527	1.0	1.0	1.0
																GOTERM_BP_ALL	GO:0050865~regulation of cell activation	1	100.0	1.0	ATM	1	753	19256	25.572377158034527	1.0	1.0	1.0
																REACTOME_PATHWAY	R-HSA-5633008~TP53 Regulates Transcription of Cell Death Genes	1	100.0	1.0	ATM	1	44	10882	247.3181818181818	1.0	1.0	1.0
																GOTERM_BP_ALL	GO:0070192~chromosome organization involved in meiotic cell cycle	1	100.0	1.0	ATM	1	78	19256	246.87179487179486	1.0	1.0	1.0
																GOTERM_BP_ALL	GO:0002200~somatic diversification of immune receptors	1	100.0	1.0	ATM	1	78	19256	246.87179487179486	1.0	1.0	1.0
																GOTERM_BP_ALL	GO:0071479~cellular response to ionizing radiation	1	100.0	1.0	ATM	1	79	19256	243.74683544303798	1.0	1.0	1.0
																GOTERM_BP_ALL	GO:0006975~DNA damage induced protein phosphorylation	1	100.0	1.0	ATM	1	8	19256	2407.0	1.0	1.0	1.0
																GOTERM_BP_ALL	GO:1904354~negative regulation of telomere capping	1	100.0	1.0	ATM	1	8	19256	2407.0	1.0	1.0	1.0
																GOTERM_BP_ALL	GO:0033129~positive regulation of histone phosphorylation	1	100.0	1.0	ATM	1	8	19256	2407.0	1.0	1.0	1.0
																GOTERM_BP_ALL	GO:0007276~gamete generation	1	100.0	1.0	ATM	1	772	19256	24.94300518134715	1.0	1.0	1.0
																GOTERM_BP_ALL	GO:0003006~developmental process involved in reproduction	1	100.0	1.0	ATM	1	779	19256	24.7188703465982	1.0	1.0	1.0
																KEGG_PATHWAY	hsa05165:Human papillomavirus infection	1	100.0	1.0	ATM	1	331	8156	24.6404833836858	1.0	1.0	1.0
																GOTERM_BP_ALL	GO:1903047~mitotic cell cycle process	1	100.0	1.0	ATM	1	789	19256	24.40557667934094	1.0	1.0	1.0
																GOTERM_CC_ALL	GO:0005815~microtubule organizing center	1	100.0	1.0	ATM	1	848	20472	24.141509433962263	1.0	1.0	1.0
																GOTERM_BP_ALL	GO:0010833~telomere maintenance via telomere lengthening	1	100.0	1.0	ATM	1	83	19256	232.0	1.0	1.0	1.0
																GOTERM_BP_ALL	GO:0008285~negative regulation of cell proliferation	1	100.0	1.0	ATM	1	819	19256	23.511599511599513	1.0	1.0	1.0
																GOTERM_BP_ALL	GO:0007420~brain development	1	100.0	1.0	ATM	1	825	19256	23.34060606060606	1.0	1.0	1.0
																GOTERM_BP_ALL	GO:0051303~establishment of chromosome localization	1	100.0	1.0	ATM	1	84	19256	229.23809523809524	1.0	1.0	1.0
																GOTERM_BP_ALL	GO:0050000~chromosome localization	1	100.0	1.0	ATM	1	86	19256	223.90697674418604	1.0	1.0	1.0
																GOTERM_BP_ALL	GO:0061053~somite development	1	100.0	1.0	ATM	1	87	19256	221.33333333333334	1.0	1.0	1.0
																GOTERM_BP_ALL	GO:0042770~signal transduction in response to DNA damage	1	100.0	1.0	ATM	1	87	19256	221.33333333333334	1.0	1.0	1.0
																GOTERM_BP_ALL	GO:0080135~regulation of cellular response to stress	1	100.0	1.0	ATM	1	841	19256	22.89655172413793	1.0	1.0	1.0
																GOTERM_BP_ALL	GO:0030155~regulation of cell adhesion	1	100.0	1.0	ATM	1	854	19256	22.5480093676815	1.0	1.0	1.0
																GOTERM_MF_ALL	GO:0016301~kinase activity	1	100.0	1.0	ATM	1	850	18811	22.130588235294116	1.0	1.0	1.0
																GOTERM_BP_ALL	GO:0060322~head development	1	100.0	1.0	ATM	1	873	19256	22.057273768613975	1.0	1.0	1.0
																GOTERM_BP_ALL	GO:0051129~negative regulation of cellular component organization	1	100.0	1.0	ATM	1	875	19256	22.006857142857143	1.0	1.0	1.0
																GOTERM_BP_ALL	GO:0044773~mitotic DNA damage checkpoint	1	100.0	1.0	ATM	1	88	19256	218.81818181818178	1.0	1.0	1.0
																GOTERM_BP_ALL	GO:0045141~meiotic telomere clustering	1	100.0	1.0	ATM	1	9	19256	2139.5555555555557	1.0	1.0	1.0
																GOTERM_BP_ALL	GO:0036289~peptidyl-serine autophosphorylation	1	100.0	1.0	ATM	1	9	19256	2139.5555555555557	1.0	1.0	1.0
																GOTERM_BP_ALL	GO:0022602~ovulation cycle process	1	100.0	1.0	ATM	1	90	19256	213.95555555555555	1.0	1.0	1.0
																REACTOME_PATHWAY	R-HSA-9675135~Diseases of DNA repair	1	100.0	1.0	ATM	1	51	10882	213.37254901960785	1.0	1.0	1.0
																GOTERM_BP_ALL	GO:0046649~lymphocyte activation	1	100.0	1.0	ATM	1	877	19256	21.95667046750285	1.0	1.0	1.0
																GOTERM_BP_ALL	GO:0006325~chromatin organization	1	100.0	1.0	ATM	1	902	19256	21.34811529933481	1.0	1.0	1.0
																GOTERM_BP_ALL	GO:0050672~negative regulation of lymphocyte proliferation	1	100.0	1.0	ATM	1	92	19256	209.30434782608694	1.0	1.0	1.0
																GOTERM_BP_ALL	GO:0044774~mitotic DNA integrity checkpoint	1	100.0	1.0	ATM	1	92	19256	209.30434782608694	1.0	1.0	1.0
																REACTOME_PATHWAY	R-HSA-349425~Autodegradation of the E3 ubiquitin ligase COP1	1	100.0	1.0	ATM	1	52	10882	209.26923076923077	1.0	1.0	1.0
																GOTERM_BP_ALL	GO:0032945~negative regulation of mononuclear cell proliferation	1	100.0	1.0	ATM	1	93	19256	207.05376344086022	1.0	1.0	1.0
																GOTERM_BP_ALL	GO:0030071~regulation of mitotic metaphase/anaphase transition	1	100.0	1.0	ATM	1	93	19256	207.05376344086022	1.0	1.0	1.0
																GOTERM_BP_ALL	GO:2000134~negative regulation of G1/S transition of mitotic cell cycle	1	100.0	1.0	ATM	1	93	19256	207.05376344086022	1.0	1.0	1.0
																GOTERM_BP_ALL	GO:0009791~post-embryonic development	1	100.0	1.0	ATM	1	95	19256	202.69473684210524	1.0	1.0	1.0
																GOTERM_BP_ALL	GO:1902099~regulation of metaphase/anaphase transition of cell cycle	1	100.0	1.0	ATM	1	96	19256	200.58333333333331	1.0	1.0	1.0
																GOTERM_BP_ALL	GO:0009894~regulation of catabolic process	1	100.0	1.0	ATM	1	919	19256	20.953210010881392	1.0	1.0	1.0
																GOTERM_BP_ALL	GO:0006974~cellular response to DNA damage stimulus	1	100.0	1.0	ATM	1	921	19256	20.90770901194354	1.0	1.0	1.0
																GOTERM_BP_ALL	GO:0030097~hemopoiesis	1	100.0	1.0	ATM	1	926	19256	20.794816414686824	1.0	1.0	1.0
																GOTERM_BP_ALL	GO:0048609~multicellular organismal reproductive process	1	100.0	1.0	ATM	1	936	19256	20.572649572649574	1.0	1.0	1.0
																GOTERM_BP_ALL	GO:0019953~sexual reproduction	1	100.0	1.0	ATM	1	943	19256	20.419936373276776	1.0	1.0	1.0
																GOTERM_BP_ALL	GO:0000278~mitotic cell cycle	1	100.0	1.0	ATM	1	947	19256	20.333685322069694	1.0	1.0	1.0
																GOTERM_BP_ALL	GO:0032504~multicellular organism reproduction	1	100.0	1.0	ATM	1	955	19256	20.163350785340317	1.0	1.0	1.0
																GOTERM_BP_ALL	GO:0019538~protein metabolic process	1	100.0	1.0	ATM	1	6425	19256	2.9970428015564203	1.0	1.0	1.0
																GOTERM_BP_ALL	GO:0006139~nucleobase-containing compound metabolic process	1	100.0	1.0	ATM	1	6523	19256	2.9520159435842404	1.0	1.0	1.0
																GOTERM_BP_ALL	GO:0044767~single-organism developmental process	1	100.0	1.0	ATM	1	6578	19256	2.927333536029188	1.0	1.0	1.0
																GOTERM_MF_ALL	GO:1901363~heterocyclic compound binding	1	100.0	1.0	ATM	1	6447	18811	2.9177912207228167	1.0	1.0	1.0
																GOTERM_BP_ALL	GO:0051179~localization	1	100.0	1.0	ATM	1	6648	19256	2.8965102286401927	1.0	1.0	1.0
																GOTERM_BP_ALL	GO:0044700~single organism signaling	1	100.0	1.0	ATM	1	6650	19256	2.895639097744361	1.0	1.0	1.0
																GOTERM_BP_ALL	GO:0048518~positive regulation of biological process	1	100.0	1.0	ATM	1	6655	19256	2.8934635612321564	1.0	1.0	1.0
																GOTERM_BP_ALL	GO:0044707~single-multicellular organism process	1	100.0	1.0	ATM	1	6672	19256	2.886091127098321	1.0	1.0	1.0
																GOTERM_MF_ALL	GO:0097159~organic cyclic compound binding	1	100.0	1.0	ATM	1	6530	18811	2.8807044410413476	1.0	1.0	1.0
																GOTERM_BP_ALL	GO:0032502~developmental process	1	100.0	1.0	ATM	1	6685	19256	2.8804786836200447	1.0	1.0	1.0
																GOTERM_BP_ALL	GO:0023052~signaling	1	100.0	1.0	ATM	1	6695	19256	2.8761762509335327	1.0	1.0	1.0
																GOTERM_BP_ALL	GO:0046483~heterocycle metabolic process	1	100.0	1.0	ATM	1	6698	19256	2.8748880262765004	1.0	1.0	1.0
																GOTERM_MF_ALL	GO:0043167~ion binding	1	100.0	1.0	ATM	1	6555	18811	2.8697177726926006	1.0	1.0	1.0
																GOTERM_BP_ALL	GO:0007154~cell communication	1	100.0	1.0	ATM	1	6753	19256	2.8514734192210867	1.0	1.0	1.0
																GOTERM_BP_ALL	GO:0006725~cellular aromatic compound metabolic process	1	100.0	1.0	ATM	1	6757	19256	2.849785407725322	1.0	1.0	1.0
																GOTERM_BP_ALL	GO:0044249~cellular biosynthetic process	1	100.0	1.0	ATM	1	6770	19256	2.844313146233383	1.0	1.0	1.0
																GOTERM_BP_ALL	GO:0010467~gene expression	1	100.0	1.0	ATM	1	6771	19256	2.84389307340127	1.0	1.0	1.0
																GOTERM_BP_ALL	GO:1901576~organic substance biosynthetic process	1	100.0	1.0	ATM	1	6828	19256	2.8201523140011715	1.0	1.0	1.0
																GOTERM_BP_ALL	GO:0080090~regulation of primary metabolic process	1	100.0	1.0	ATM	1	6931	19256	2.778242677824268	1.0	1.0	1.0
																GOTERM_BP_ALL	GO:0016043~cellular component organization	1	100.0	1.0	ATM	1	6934	19256	2.7770406691664262	1.0	1.0	1.0
																GOTERM_BP_ALL	GO:0009058~biosynthetic process	1	100.0	1.0	ATM	1	6942	19256	2.7738403918179197	1.0	1.0	1.0
																GOTERM_BP_ALL	GO:1901360~organic cyclic compound metabolic process	1	100.0	1.0	ATM	1	6995	19256	2.752823445318084	1.0	1.0	1.0
																GOTERM_BP_ALL	GO:0060255~regulation of macromolecule metabolic process	1	100.0	1.0	ATM	1	7022	19256	2.742238678439191	1.0	1.0	1.0
																GOTERM_BP_ALL	GO:0031323~regulation of cellular metabolic process	1	100.0	1.0	ATM	1	7069	19256	2.724006224359881	1.0	1.0	1.0
																GOTERM_BP_ALL	GO:0071840~cellular component organization or biogenesis	1	100.0	1.0	ATM	1	7126	19256	2.7022172326690987	1.0	1.0	1.0
																GOTERM_BP_ALL	GO:0019222~regulation of metabolic process	1	100.0	1.0	ATM	1	7567	19256	2.54473371217127	1.0	1.0	1.0
																GOTERM_BP_ALL	GO:0051716~cellular response to stimulus	1	100.0	1.0	ATM	1	7818	19256	2.463034024047071	1.0	1.0	1.0
																GOTERM_BP_ALL	GO:0034641~cellular nitrogen compound metabolic process	1	100.0	1.0	ATM	1	7892	19256	2.4399391789153575	1.0	1.0	1.0
																GOTERM_CC_ALL	GO:0005634~nucleus	1	100.0	1.0	ATM	1	8449	20472	2.4230086400757487	1.0	1.0	1.0
																GOTERM_BP_ALL	GO:0032501~multicellular organismal process	1	100.0	1.0	ATM	1	7986	19256	2.41121963436013	1.0	1.0	1.0
																GOTERM_BP_ALL	GO:0006807~nitrogen compound metabolic process	1	100.0	1.0	ATM	1	8322	19256	2.3138668589281424	1.0	1.0	1.0
																GOTERM_BP_ALL	GO:0050896~response to stimulus	1	100.0	1.0	ATM	1	9548	19256	2.016757436112275	1.0	1.0	1.0
																KEGG_PATHWAY	hsa03440:Homologous recombination	1	100.0	1.0	ATM	1	41	8156	198.92682926829266	1.0	1.0	1.0
																GOTERM_BP_ALL	GO:0044784~metaphase/anaphase transition of cell cycle	1	100.0	1.0	ATM	1	99	19256	194.5050505050505	1.0	1.0	1.0
																GOTERM_BP_ALL	GO:0010965~regulation of mitotic sister chromatid separation	1	100.0	1.0	ATM	1	99	19256	194.5050505050505	1.0	1.0	1.0
																GOTERM_BP_ALL	GO:1905843~regulation of cellular response to gamma radiation	1	100.0	1.0	ATM	1	1	19256	19256.0	1.0	1.0	1.0
																GOTERM_BP_ALL	GO:0051409~response to nitrosative stress	1	100.0	1.0	ATM	1	10	19256	1925.6000000000001	1.0	1.0	1.0
																GOTERM_BP_ALL	GO:0034397~telomere localization	1	100.0	1.0	ATM	1	10	19256	1925.6000000000001	1.0	1.0	1.0
																GOTERM_BP_ALL	GO:0090220~chromosome localization to nuclear envelope involved in homologous chromosome segregation	1	100.0	1.0	ATM	1	10	19256	1925.6000000000001	1.0	1.0	1.0
																GOTERM_BP_ALL	GO:0006661~phosphatidylinositol biosynthetic process	1	100.0	1.0	ATM	1	100	19256	192.56	1.0	1.0	1.0
																GOTERM_BP_ALL	GO:0070664~negative regulation of leukocyte proliferation	1	100.0	1.0	ATM	1	100	19256	192.56	1.0	1.0	1.0
																REACTOME_PATHWAY	R-HSA-69541~Stabilization of p53	1	100.0	1.0	ATM	1	57	10882	190.91228070175438	1.0	1.0	1.0
																GOTERM_BP_ALL	GO:0042100~B cell proliferation	1	100.0	1.0	ATM	1	101	19256	190.65346534653466	1.0	1.0	1.0
																GOTERM_BP_ALL	GO:0048534~hematopoietic or lymphoid organ development	1	100.0	1.0	ATM	1	968	19256	19.892561983471076	1.0	1.0	1.0
																GOTERM_BP_ALL	GO:0040007~growth	1	100.0	1.0	ATM	1	969	19256	19.87203302373581	1.0	1.0	1.0
																GOTERM_MF_ALL	GO:0016303~1-phosphatidylinositol-3-kinase activity	1	100.0	1.0	ATM	1	10	18811	1881.1000000000001	1.0	1.0	1.0
																GOTERM_BP_ALL	GO:0051306~mitotic sister chromatid separation	1	100.0	1.0	ATM	1	102	19256	188.7843137254902	1.0	1.0	1.0
																GOTERM_BP_ALL	GO:0090398~cellular senescence	1	100.0	1.0	ATM	1	102	19256	188.7843137254902	1.0	1.0	1.0
																GOTERM_BP_ALL	GO:0032204~regulation of telomere maintenance	1	100.0	1.0	ATM	1	102	19256	188.7843137254902	1.0	1.0	1.0
																GOTERM_BP_ALL	GO:0042116~macrophage activation	1	100.0	1.0	ATM	1	103	19256	186.95145631067962	1.0	1.0	1.0
																GOTERM_BP_ALL	GO:0045132~meiotic chromosome segregation	1	100.0	1.0	ATM	1	103	19256	186.95145631067962	1.0	1.0	1.0
																GOTERM_BP_ALL	GO:0010389~regulation of G2/M transition of mitotic cell cycle	1	100.0	1.0	ATM	1	103	19256	186.95145631067962	1.0	1.0	1.0
																GOTERM_BP_ALL	GO:1902807~negative regulation of cell cycle G1/S phase transition	1	100.0	1.0	ATM	1	104	19256	185.15384615384616	1.0	1.0	1.0
																GOTERM_CC_ALL	GO:0044439~peroxisomal part	1	100.0	1.0	ATM	1	112	20472	182.7857142857143	1.0	1.0	1.0
																GOTERM_CC_ALL	GO:0044438~microbody part	1	100.0	1.0	ATM	1	112	20472	182.7857142857143	1.0	1.0	1.0
																REACTOME_PATHWAY	R-HSA-5693548~Sensing of DNA Double Strand Breaks	1	100.0	1.0	ATM	1	6	10882	1813.6666666666665	1.0	1.0	1.0
																GOTERM_BP_ALL	GO:0033993~response to lipid	1	100.0	1.0	ATM	1	1014	19256	18.990138067061146	1.0	1.0	1.0
																GOTERM_BP_ALL	GO:0002520~immune system development	1	100.0	1.0	ATM	1	1027	19256	18.749756572541383	1.0	1.0	1.0
																GOTERM_BP_ALL	GO:0030163~protein catabolic process	1	100.0	1.0	ATM	1	1033	19256	18.64085188770571	1.0	1.0	1.0
																GOTERM_MF_ALL	GO:0016772~transferase activity, transferring phosphorus-containing groups	1	100.0	1.0	ATM	1	1020	18811	18.442156862745097	1.0	1.0	1.0
																GOTERM_BP_ALL	GO:0045321~leukocyte activation	1	100.0	1.0	ATM	1	1045	19256	18.426794258373207	1.0	1.0	1.0
																GOTERM_BP_ALL	GO:0030334~regulation of cell migration	1	100.0	1.0	ATM	1	1047	19256	18.391595033428842	1.0	1.0	1.0
																GOTERM_BP_ALL	GO:0001934~positive regulation of protein phosphorylation	1	100.0	1.0	ATM	1	1059	19256	18.183191690273844	1.0	1.0	1.0
																GOTERM_BP_ALL	GO:0008585~female gonad development	1	100.0	1.0	ATM	1	108	19256	178.2962962962963	1.0	1.0	1.0
																GOTERM_BP_ALL	GO:0008630~intrinsic apoptotic signaling pathway in response to DNA damage	1	100.0	1.0	ATM	1	108	19256	178.2962962962963	1.0	1.0	1.0
																GOTERM_BP_ALL	GO:0035282~segmentation	1	100.0	1.0	ATM	1	109	19256	176.6605504587156	1.0	1.0	1.0
																GOTERM_BP_ALL	GO:1901216~positive regulation of neuron death	1	100.0	1.0	ATM	1	109	19256	176.6605504587156	1.0	1.0	1.0
																GOTERM_BP_ALL	GO:0048477~oogenesis	1	100.0	1.0	ATM	1	109	19256	176.6605504587156	1.0	1.0	1.0
																GOTERM_BP_ALL	GO:1901796~regulation of signal transduction by p53 class mediator	1	100.0	1.0	ATM	1	109	19256	176.6605504587156	1.0	1.0	1.0
																GOTERM_BP_ALL	GO:0071044~histone mRNA catabolic process	1	100.0	1.0	ATM	1	11	19256	1750.5454545454543	1.0	1.0	1.0
																REACTOME_PATHWAY	R-HSA-6796648~TP53 Regulates Transcription of DNA Repair Genes	1	100.0	1.0	ATM	1	62	10882	175.51612903225805	1.0	1.0	1.0
																GOTERM_BP_ALL	GO:0032006~regulation of TOR signaling	1	100.0	1.0	ATM	1	111	19256	173.4774774774775	1.0	1.0	1.0
																GOTERM_BP_ALL	GO:1905818~regulation of chromosome separation	1	100.0	1.0	ATM	1	112	19256	171.92857142857144	1.0	1.0	1.0
																GOTERM_BP_ALL	GO:0046545~development of primary female sexual characteristics	1	100.0	1.0	ATM	1	113	19256	170.4070796460177	1.0	1.0	1.0
																GOTERM_BP_ALL	GO:1902749~regulation of cell cycle G2/M phase transition	1	100.0	1.0	ATM	1	113	19256	170.4070796460177	1.0	1.0	1.0
																GOTERM_BP_ALL	GO:0044265~cellular macromolecule catabolic process	1	100.0	1.0	ATM	1	1090	19256	17.66605504587156	1.0	1.0	1.0
																GOTERM_BP_ALL	GO:0044255~cellular lipid metabolic process	1	100.0	1.0	ATM	1	1095	19256	17.585388127853882	1.0	1.0	1.0
																GOTERM_BP_ALL	GO:0007417~central nervous system development	1	100.0	1.0	ATM	1	1106	19256	17.410488245931283	1.0	1.0	1.0
																GOTERM_BP_ALL	GO:0044087~regulation of cellular component biogenesis	1	100.0	1.0	ATM	1	1108	19256	17.379061371841157	1.0	1.0	1.0
																GOTERM_BP_ALL	GO:2000145~regulation of cell motility	1	100.0	1.0	ATM	1	1111	19256	17.33213321332133	1.0	1.0	1.0
																GOTERM_BP_ALL	GO:0006259~DNA metabolic process	1	100.0	1.0	ATM	1	1112	19256	17.31654676258993	1.0	1.0	1.0
																GOTERM_BP_ALL	GO:0044703~multi-organism reproductive process	1	100.0	1.0	ATM	1	1124	19256	17.131672597864767	1.0	1.0	1.0
																GOTERM_BP_ALL	GO:0009790~embryo development	1	100.0	1.0	ATM	1	1128	19256	17.070921985815602	1.0	1.0	1.0
																GOTERM_BP_ALL	GO:0042327~positive regulation of phosphorylation	1	100.0	1.0	ATM	1	1132	19256	17.01060070671378	1.0	1.0	1.0
																GOTERM_BP_ALL	GO:0033047~regulation of mitotic sister chromatid segregation	1	100.0	1.0	ATM	1	114	19256	168.91228070175438	1.0	1.0	1.0
																GOTERM_BP_ALL	GO:0031058~positive regulation of histone modification	1	100.0	1.0	ATM	1	115	19256	167.44347826086957	1.0	1.0	1.0
																REACTOME_PATHWAY	R-HSA-69580~p53-Dependent G1/S DNA damage checkpoint	1	100.0	1.0	ATM	1	66	10882	164.87878787878788	1.0	1.0	1.0
																REACTOME_PATHWAY	R-HSA-69563~p53-Dependent G1 DNA Damage Response	1	100.0	1.0	ATM	1	66	10882	164.87878787878788	1.0	1.0	1.0
																GOTERM_BP_ALL	GO:0042698~ovulation cycle	1	100.0	1.0	ATM	1	118	19256	163.18644067796612	1.0	1.0	1.0
																GOTERM_MF_ALL	GO:0047485~protein N-terminus binding	1	100.0	1.0	ATM	1	116	18811	162.16379310344828	1.0	1.0	1.0
																GOTERM_BP_ALL	GO:0000077~DNA damage checkpoint	1	100.0	1.0	ATM	1	119	19256	161.81512605042016	1.0	1.0	1.0
																GOTERM_BP_ALL	GO:0002327~immature B cell differentiation	1	100.0	1.0	ATM	1	12	19256	1604.6666666666665	1.0	1.0	1.0
																REACTOME_PATHWAY	R-HSA-5693571~Nonhomologous End-Joining (NHEJ)	1	100.0	1.0	ATM	1	68	10882	160.02941176470588	1.0	1.0	1.0
																REACTOME_PATHWAY	R-HSA-69615~G1/S DNA Damage Checkpoints	1	100.0	1.0	ATM	1	68	10882	160.02941176470588	1.0	1.0	1.0
																REACTOME_PATHWAY	R-HSA-5685942~HDR through Homologous Recombination (HRR)	1	100.0	1.0	ATM	1	68	10882	160.02941176470588	1.0	1.0	1.0
																GOTERM_BP_ALL	GO:1902533~positive regulation of intracellular signal transduction	1	100.0	1.0	ATM	1	1138	19256	16.920913884007028	1.0	1.0	1.0
																GOTERM_BP_ALL	GO:0019637~organophosphate metabolic process	1	100.0	1.0	ATM	1	1166	19256	16.514579759862777	1.0	1.0	1.0
																GOTERM_BP_ALL	GO:0040012~regulation of locomotion	1	100.0	1.0	ATM	1	1189	19256	16.195121951219512	1.0	1.0	1.0
																GOTERM_BP_ALL	GO:0001775~cell activation	1	100.0	1.0	ATM	1	1193	19256	16.140821458507965	1.0	1.0	1.0
																GOTERM_BP_ALL	GO:0051726~regulation of cell cycle	1	100.0	1.0	ATM	1	1197	19256	16.08688387635756	1.0	1.0	1.0
																GOTERM_BP_ALL	GO:0051270~regulation of cellular component movement	1	100.0	1.0	ATM	1	1203	19256	16.00665004156276	1.0	1.0	1.0
																GOTERM_BP_ALL	GO:0031929~TOR signaling	1	100.0	1.0	ATM	1	121	19256	159.1404958677686	1.0	1.0	1.0
																GOTERM_BP_ALL	GO:0032526~response to retinoic acid	1	100.0	1.0	ATM	1	121	19256	159.1404958677686	1.0	1.0	1.0
																REACTOME_PATHWAY	R-HSA-3371453~Regulation of HSF1-mediated heat shock response	1	100.0	1.0	ATM	1	69	10882	157.71014492753625	1.0	1.0	1.0
																GOTERM_MF_ALL	GO:0035004~phosphatidylinositol 3-kinase activity	1	100.0	1.0	ATM	1	12	18811	1567.5833333333333	1.0	1.0	1.0
																GOTERM_BP_ALL	GO:0033045~regulation of sister chromatid segregation	1	100.0	1.0	ATM	1	127	19256	151.6220472440945	1.0	1.0	1.0
																GOTERM_BP_ALL	GO:0031570~DNA integrity checkpoint	1	100.0	1.0	ATM	1	127	19256	151.6220472440945	1.0	1.0	1.0
																GOTERM_BP_ALL	GO:0046660~female sex differentiation	1	100.0	1.0	ATM	1	128	19256	150.4375	1.0	1.0	1.0
																GOTERM_BP_ALL	GO:2000278~regulation of DNA biosynthetic process	1	100.0	1.0	ATM	1	128	19256	150.4375	1.0	1.0	1.0
																GOTERM_BP_ALL	GO:1901701~cellular response to oxygen-containing compound	1	100.0	1.0	ATM	1	1212	19256	15.887788778877889	1.0	1.0	1.0
																GOTERM_BP_ALL	GO:0009628~response to abiotic stimulus	1	100.0	1.0	ATM	1	1224	19256	15.73202614379085	1.0	1.0	1.0
																REACTOME_PATHWAY	R-HSA-1640170~Cell Cycle	1	100.0	1.0	ATM	1	692	10882	15.725433526011562	1.0	1.0	1.0
																GOTERM_BP_ALL	GO:0060429~epithelium development	1	100.0	1.0	ATM	1	1235	19256	15.591902834008097	1.0	1.0	1.0
																GOTERM_BP_ALL	GO:0010562~positive regulation of phosphorus metabolic process	1	100.0	1.0	ATM	1	1241	19256	15.51651893634166	1.0	1.0	1.0
																GOTERM_BP_ALL	GO:0045937~positive regulation of phosphate metabolic process	1	100.0	1.0	ATM	1	1241	19256	15.51651893634166	1.0	1.0	1.0
																GOTERM_BP_ALL	GO:0072359~circulatory system development	1	100.0	1.0	ATM	1	1243	19256	15.491552695092519	1.0	1.0	1.0
																GOTERM_BP_ALL	GO:0022402~cell cycle process	1	100.0	1.0	ATM	1	1243	19256	15.491552695092519	1.0	1.0	1.0
																GOTERM_BP_ALL	GO:0048646~anatomical structure formation involved in morphogenesis	1	100.0	1.0	ATM	1	1255	19256	15.343426294820718	1.0	1.0	1.0
																GOTERM_BP_ALL	GO:0071481~cellular response to X-ray	1	100.0	1.0	ATM	1	13	19256	1481.2307692307693	1.0	1.0	1.0
																GOTERM_BP_ALL	GO:1905269~positive regulation of chromatin organization	1	100.0	1.0	ATM	1	132	19256	145.87878787878788	1.0	1.0	1.0
																GOTERM_BP_ALL	GO:0007569~cell aging	1	100.0	1.0	ATM	1	133	19256	144.78195488721803	1.0	1.0	1.0
																GOTERM_BP_ALL	GO:0035264~multicellular organism growth	1	100.0	1.0	ATM	1	134	19256	143.70149253731344	1.0	1.0	1.0
																GOTERM_BP_ALL	GO:0007127~meiosis I	1	100.0	1.0	ATM	1	134	19256	143.70149253731344	1.0	1.0	1.0
																GOTERM_BP_ALL	GO:0000956~nuclear-transcribed mRNA catabolic process	1	100.0	1.0	ATM	1	134	19256	143.70149253731344	1.0	1.0	1.0
																GOTERM_BP_ALL	GO:0051304~chromosome separation	1	100.0	1.0	ATM	1	135	19256	142.63703703703703	1.0	1.0	1.0
																REACTOME_PATHWAY	R-HSA-5693565~Recruitment and ATM-mediated phosphorylation of repair and signaling proteins at DNA double strand breaks	1	100.0	1.0	ATM	1	77	10882	141.32467532467533	1.0	1.0	1.0
																GOTERM_BP_ALL	GO:0045944~positive regulation of transcription from RNA polymerase II promoter	1	100.0	1.0	ATM	1	1295	19256	14.86949806949807	1.0	1.0	1.0
																GOTERM_BP_ALL	GO:0034622~cellular macromolecular complex assembly	1	100.0	1.0	ATM	1	1308	19256	14.721712538226301	1.0	1.0	1.0
																GOTERM_CC_ALL	GO:0015630~microtubule cytoskeleton	1	100.0	1.0	ATM	1	1391	20472	14.71746944644141	1.0	1.0	1.0
																GOTERM_BP_ALL	GO:0009057~macromolecule catabolic process	1	100.0	1.0	ATM	1	1319	19256	14.59893858984079	1.0	1.0	1.0
																GOTERM_BP_ALL	GO:0018193~peptidyl-amino acid modification	1	100.0	1.0	ATM	1	1320	19256	14.587878787878788	1.0	1.0	1.0
																GOTERM_BP_ALL	GO:0031401~positive regulation of protein modification process	1	100.0	1.0	ATM	1	1333	19256	14.445611402850714	1.0	1.0	1.0
																GOTERM_BP_ALL	GO:0051276~chromosome organization	1	100.0	1.0	ATM	1	1342	19256	14.348733233979136	1.0	1.0	1.0
																GOTERM_BP_ALL	GO:0009968~negative regulation of signal transduction	1	100.0	1.0	ATM	1	1358	19256	14.179675994108985	1.0	1.0	1.0
																REACTOME_PATHWAY	R-HSA-5693606~DNA Double Strand Break Response	1	100.0	1.0	ATM	1	78	10882	139.5128205128205	1.0	1.0	1.0
																REACTOME_PATHWAY	R-HSA-2559586~DNA Damage/Telomere Stress Induced Senescence	1	100.0	1.0	ATM	1	80	10882	136.025	1.0	1.0	1.0
																GOTERM_BP_ALL	GO:0000086~G2/M transition of mitotic cell cycle	1	100.0	1.0	ATM	1	142	19256	135.6056338028169	1.0	1.0	1.0
																GOTERM_CC_ALL	GO:0005777~peroxisome	1	100.0	1.0	ATM	1	151	20472	135.57615894039736	1.0	1.0	1.0
																GOTERM_CC_ALL	GO:0042579~microbody	1	100.0	1.0	ATM	1	151	20472	135.57615894039736	1.0	1.0	1.0
																GOTERM_BP_ALL	GO:0042157~lipoprotein metabolic process	1	100.0	1.0	ATM	1	143	19256	134.65734265734267	1.0	1.0	1.0
																REACTOME_PATHWAY	R-HSA-9663891~Selective autophagy	1	100.0	1.0	ATM	1	81	10882	134.34567901234567	1.0	1.0	1.0
																GOTERM_BP_ALL	GO:0030183~B cell differentiation	1	100.0	1.0	ATM	1	146	19256	131.8904109589041	1.0	1.0	1.0
																GOTERM_BP_ALL	GO:0007292~female gamete generation	1	100.0	1.0	ATM	1	146	19256	131.8904109589041	1.0	1.0	1.0
																GOTERM_BP_ALL	GO:0000723~telomere maintenance	1	100.0	1.0	ATM	1	146	19256	131.8904109589041	1.0	1.0	1.0
																REACTOME_PATHWAY	R-HSA-2262752~Cellular responses to stress	1	100.0	1.0	ATM	1	784	10882	13.880102040816325	1.0	1.0	1.0
																GOTERM_MF_ALL	GO:0044877~macromolecular complex binding	1	100.0	1.0	ATM	1	1372	18811	13.71064139941691	1.0	1.0	1.0
																GOTERM_CC_ALL	GO:0005730~nucleolus	1	100.0	1.0	ATM	1	1499	20472	13.657104736490995	1.0	1.0	1.0
																REACTOME_PATHWAY	R-HSA-8953897~Cellular responses to stimuli	1	100.0	1.0	ATM	1	798	10882	13.636591478696742	1.0	1.0	1.0
																GOTERM_BP_ALL	GO:0044702~single organism reproductive process	1	100.0	1.0	ATM	1	1450	19256	13.28	1.0	1.0	1.0
																GOTERM_BP_ALL	GO:0006629~lipid metabolic process	1	100.0	1.0	ATM	1	1455	19256	13.234364261168384	1.0	1.0	1.0
																GOTERM_BP_ALL	GO:0010648~negative regulation of cell communication	1	100.0	1.0	ATM	1	1467	19256	13.12610770279482	1.0	1.0	1.0
																GOTERM_BP_ALL	GO:0051130~positive regulation of cellular component organization	1	100.0	1.0	ATM	1	1469	19256	13.108236895847515	1.0	1.0	1.0
																GOTERM_BP_ALL	GO:0023057~negative regulation of signaling	1	100.0	1.0	ATM	1	1472	19256	13.081521739130434	1.0	1.0	1.0
																GOTERM_BP_ALL	GO:0007093~mitotic cell cycle checkpoint	1	100.0	1.0	ATM	1	149	19256	129.23489932885906	1.0	1.0	1.0
																REACTOME_PATHWAY	R-HSA-912446~Meiotic recombination	1	100.0	1.0	ATM	1	86	10882	126.53488372093022	1.0	1.0	1.0
																GOTERM_BP_ALL	GO:0072331~signal transduction by p53 class mediator	1	100.0	1.0	ATM	1	153	19256	125.8562091503268	1.0	1.0	1.0
																GOTERM_BP_ALL	GO:0010212~response to ionizing radiation	1	100.0	1.0	ATM	1	156	19256	123.43589743589743	1.0	1.0	1.0
																REACTOME_PATHWAY	R-HSA-3371556~Cellular response to heat stress	1	100.0	1.0	ATM	1	89	10882	122.2696629213483	1.0	1.0	1.0
																GOTERM_BP_ALL	GO:0000724~double-strand break repair via homologous recombination	1	100.0	1.0	ATM	1	159	19256	121.10691823899371	1.0	1.0	1.0
																GOTERM_BP_ALL	GO:0051983~regulation of chromosome segregation	1	100.0	1.0	ATM	1	159	19256	121.10691823899371	1.0	1.0	1.0
																GOTERM_BP_ALL	GO:0044839~cell cycle G2/M phase transition	1	100.0	1.0	ATM	1	159	19256	121.10691823899371	1.0	1.0	1.0
																GOTERM_BP_ALL	GO:1903624~regulation of DNA catabolic process	1	100.0	1.0	ATM	1	16	19256	1203.5	1.0	1.0	1.0
																GOTERM_BP_ALL	GO:0042159~lipoprotein catabolic process	1	100.0	1.0	ATM	1	16	19256	1203.5	1.0	1.0	1.0
																GOTERM_BP_ALL	GO:0033127~regulation of histone phosphorylation	1	100.0	1.0	ATM	1	16	19256	1203.5	1.0	1.0	1.0
																GOTERM_BP_ALL	GO:0033043~regulation of organelle organization	1	100.0	1.0	ATM	1	1486	19256	12.958277254374158	1.0	1.0	1.0
																GOTERM_BP_ALL	GO:0044711~single-organism biosynthetic process	1	100.0	1.0	ATM	1	1518	19256	12.685111989459816	1.0	1.0	1.0
																GOTERM_BP_ALL	GO:0001932~regulation of protein phosphorylation	1	100.0	1.0	ATM	1	1528	19256	12.602094240837696	1.0	1.0	1.0
																GOTERM_BP_ALL	GO:0016477~cell migration	1	100.0	1.0	ATM	1	1574	19256	12.233799237611182	1.0	1.0	1.0
																GOTERM_MF_ALL	GO:0005524~ATP binding	1	100.0	1.0	ATM	1	1544	18811	12.183290155440416	1.0	1.0	1.0
																GOTERM_BP_ALL	GO:0007155~cell adhesion	1	100.0	1.0	ATM	1	1586	19256	12.141235813366961	1.0	1.0	1.0
																GOTERM_BP_ALL	GO:0022610~biological adhesion	1	100.0	1.0	ATM	1	1593	19256	12.087884494664157	1.0	1.0	1.0
																GOTERM_CC_ALL	GO:0000781~chromosome, telomeric region	1	100.0	1.0	ATM	1	173	20472	118.33526011560693	1.0	1.0	1.0
																REACTOME_PATHWAY	R-HSA-6804756~Regulation of TP53 Activity through Phosphorylation	1	100.0	1.0	ATM	1	92	10882	118.28260869565219	1.0	1.0	1.0
																GOTERM_BP_ALL	GO:0000725~recombinational repair	1	100.0	1.0	ATM	1	163	19256	118.13496932515336	1.0	1.0	1.0
																GOTERM_BP_ALL	GO:0046488~phosphatidylinositol metabolic process	1	100.0	1.0	ATM	1	164	19256	117.41463414634146	1.0	1.0	1.0
																GOTERM_BP_ALL	GO:0006402~mRNA catabolic process	1	100.0	1.0	ATM	1	165	19256	116.7030303030303	1.0	1.0	1.0
																REACTOME_PATHWAY	R-HSA-69473~G2/M DNA damage checkpoint	1	100.0	1.0	ATM	1	94	10882	115.76595744680851	1.0	1.0	1.0
																GOTERM_BP_ALL	GO:1900034~regulation of cellular response to heat	1	100.0	1.0	ATM	1	17	19256	1132.7058823529412	1.0	1.0	1.0
																GOTERM_BP_ALL	GO:0090399~replicative senescence	1	100.0	1.0	ATM	1	17	19256	1132.7058823529412	1.0	1.0	1.0
																GOTERM_BP_ALL	GO:0051250~negative regulation of lymphocyte activation	1	100.0	1.0	ATM	1	171	19256	112.60818713450291	1.0	1.0	1.0
																REACTOME_PATHWAY	R-HSA-5693607~Processing of DNA double-strand break ends	1	100.0	1.0	ATM	1	97	10882	112.18556701030927	1.0	1.0	1.0
																KEGG_PATHWAY	hsa01524:Platinum drug resistance	1	100.0	1.0	ATM	1	73	8156	111.72602739726028	1.0	1.0	1.0
																KEGG_PATHWAY	hsa04115:p53 signaling pathway	1	100.0	1.0	ATM	1	73	8156	111.72602739726028	1.0	1.0	1.0
																GOTERM_BP_ALL	GO:0051053~negative regulation of DNA metabolic process	1	100.0	1.0	ATM	1	173	19256	111.30635838150289	1.0	1.0	1.0
																GOTERM_BP_ALL	GO:2001022~positive regulation of response to DNA damage stimulus	1	100.0	1.0	ATM	1	175	19256	110.03428571428572	1.0	1.0	1.0
																GOTERM_BP_ALL	GO:0022414~reproductive process	1	100.0	1.0	ATM	1	1612	19256	11.945409429280396	1.0	1.0	1.0
																GOTERM_BP_ALL	GO:0000003~reproduction	1	100.0	1.0	ATM	1	1615	19256	11.923219814241486	1.0	1.0	1.0
																GOTERM_MF_ALL	GO:0032559~adenyl ribonucleotide binding	1	100.0	1.0	ATM	1	1585	18811	11.86813880126183	1.0	1.0	1.0
																GOTERM_BP_ALL	GO:0042981~regulation of apoptotic process	1	100.0	1.0	ATM	1	1626	19256	11.842558425584254	1.0	1.0	1.0
																GOTERM_BP_ALL	GO:0002682~regulation of immune system process	1	100.0	1.0	ATM	1	1631	19256	11.806253832004904	1.0	1.0	1.0
																GOTERM_CC_ALL	GO:0044427~chromosomal part	1	100.0	1.0	ATM	1	1735	20472	11.799423631123918	1.0	1.0	1.0
																GOTERM_MF_ALL	GO:0030554~adenyl nucleotide binding	1	100.0	1.0	ATM	1	1598	18811	11.771589486858574	1.0	1.0	1.0
																GOTERM_BP_ALL	GO:0043067~regulation of programmed cell death	1	100.0	1.0	ATM	1	1652	19256	11.656174334140436	1.0	1.0	1.0
																GOTERM_BP_ALL	GO:0045934~negative regulation of nucleobase-containing compound metabolic process	1	100.0	1.0	ATM	1	1652	19256	11.656174334140436	1.0	1.0	1.0
																GOTERM_BP_ALL	GO:0042325~regulation of phosphorylation	1	100.0	1.0	ATM	1	1673	19256	11.509862522414824	1.0	1.0	1.0
																GOTERM_BP_ALL	GO:0080134~regulation of response to stress	1	100.0	1.0	ATM	1	1675	19256	11.496119402985075	1.0	1.0	1.0
																GOTERM_BP_ALL	GO:0009967~positive regulation of signal transduction	1	100.0	1.0	ATM	1	1690	19256	11.394082840236686	1.0	1.0	1.0
																GOTERM_BP_ALL	GO:0032270~positive regulation of cellular protein metabolic process	1	100.0	1.0	ATM	1	1738	19256	11.07940161104718	1.0	1.0	1.0
																GOTERM_BP_ALL	GO:0007049~cell cycle	1	100.0	1.0	ATM	1	1740	19256	11.066666666666666	1.0	1.0	1.0
																GOTERM_BP_ALL	GO:2001251~negative regulation of chromosome organization	1	100.0	1.0	ATM	1	176	19256	109.40909090909089	1.0	1.0	1.0
																GOTERM_BP_ALL	GO:0032200~telomere organization	1	100.0	1.0	ATM	1	178	19256	108.17977528089887	1.0	1.0	1.0
																GOTERM_BP_ALL	GO:0033151~V(D)J recombination	1	100.0	1.0	ATM	1	18	19256	1069.7777777777778	1.0	1.0	1.0
																GOTERM_BP_ALL	GO:0046474~glycerophospholipid biosynthetic process	1	100.0	1.0	ATM	1	182	19256	105.80219780219781	1.0	1.0	1.0
																GOTERM_BP_ALL	GO:0043517~positive regulation of DNA damage response, signal transduction by p53 class mediator	1	100.0	1.0	ATM	1	19	19256	1013.4736842105264	1.0	1.0	1.0
																GOTERM_BP_ALL	GO:0071478~cellular response to radiation	1	100.0	1.0	ATM	1	190	19256	101.34736842105262	1.0	1.0	1.0
																GOTERM_BP_ALL	GO:2000045~regulation of G1/S transition of mitotic cell cycle	1	100.0	1.0	ATM	1	192	19256	100.29166666666666	1.0	1.0	1.0
																GOTERM_BP_ALL	GO:0045893~positive regulation of transcription, DNA-templated	1	100.0	1.0	ATM	1	1751	19256	10.997144488863507	1.0	1.0	1.0
																GOTERM_BP_ALL	GO:1903508~positive regulation of nucleic acid-templated transcription	1	100.0	1.0	ATM	1	1751	19256	10.997144488863507	1.0	1.0	1.0
																GOTERM_BP_ALL	GO:1902680~positive regulation of RNA biosynthetic process	1	100.0	1.0	ATM	1	1760	19256	10.940909090909091	1.0	1.0	1.0
																GOTERM_CC_ALL	GO:0044430~cytoskeletal part	1	100.0	1.0	ATM	1	1889	20472	10.837480148226575	1.0	1.0	1.0
																GOTERM_BP_ALL	GO:1901700~response to oxygen-containing compound	1	100.0	1.0	ATM	1	1794	19256	10.73355629877369	1.0	1.0	1.0
																GOTERM_BP_ALL	GO:0048585~negative regulation of response to stimulus	1	100.0	1.0	ATM	1	1808	19256	10.650442477876107	1.0	1.0	1.0
																GOTERM_BP_ALL	GO:0010941~regulation of cell death	1	100.0	1.0	ATM	1	1818	19256	10.591859185918592	1.0	1.0	1.0
																GOTERM_BP_ALL	GO:0048870~cell motility	1	100.0	1.0	ATM	1	1822	19256	10.56860592755214	1.0	1.0	1.0
																GOTERM_BP_ALL	GO:0051674~localization of cell	1	100.0	1.0	ATM	1	1822	19256	10.56860592755214	1.0	1.0	1.0
																GOTERM_BP_ALL	GO:0051247~positive regulation of protein metabolic process	1	100.0	1.0	ATM	1	1832	19256	10.510917030567686	1.0	1.0	1.0
																GOTERM_BP_ALL	GO:0051254~positive regulation of RNA metabolic process	1	100.0	1.0	ATM	1	1833	19256	10.50518276050191	1.0	1.0	1.0
																GOTERM_BP_ALL	GO:0042127~regulation of cell proliferation	1	100.0	1.0	ATM	1	1849	19256	10.414277988101677	1.0	1.0	1.0
																GOTERM_BP_ALL	GO:0065003~macromolecular complex assembly	1	100.0	1.0	ATM	1	1857	19256	10.369413031771675	1.0	1.0	1.0
																GOTERM_BP_ALL	GO:0019220~regulation of phosphate metabolic process	1	100.0	1.0	ATM	1	1859	19256	10.358257127487896	1.0	1.0	1.0
																GOTERM_BP_ALL	GO:0051174~regulation of phosphorus metabolic process	1	100.0	1.0	ATM	1	1864	19256	10.330472103004292	1.0	1.0	1.0
																GOTERM_BP_ALL	GO:0010647~positive regulation of cell communication	1	100.0	1.0	ATM	1	1881	19256	10.237107921318447	1.0	1.0	1.0
																GOTERM_BP_ALL	GO:0023056~positive regulation of signaling	1	100.0	1.0	ATM	1	1889	19256	10.193753308628905	1.0	1.0	1.0
																GOTERM_CC_ALL	GO:0044444~cytoplasmic part	1	100.0	1.0	ATM	1	10400	20472	1.9684615384615385	1.0	1.0	1.0
																GOTERM_BP_ALL	GO:0044260~cellular macromolecule metabolic process	1	100.0	1.0	ATM	1	9924	19256	1.940346634421604	1.0	1.0	1.0
																GOTERM_CC_ALL	GO:0044446~intracellular organelle part	1	100.0	1.0	ATM	1	10889	20472	1.8800624483423638	1.0	1.0	1.0
																GOTERM_CC_ALL	GO:0044422~organelle part	1	100.0	1.0	ATM	1	11211	20472	1.8260636874498262	1.0	1.0	1.0
																GOTERM_BP_ALL	GO:0043170~macromolecule metabolic process	1	100.0	1.0	ATM	1	10747	19256	1.7917558388387458	1.0	1.0	1.0
																GOTERM_CC_ALL	GO:0043231~intracellular membrane-bounded organelle	1	100.0	1.0	ATM	1	12322	20472	1.6614186008764809	1.0	1.0	1.0
																GOTERM_CC_ALL	GO:0005737~cytoplasm	1	100.0	1.0	ATM	1	12411	20472	1.649504471839497	1.0	1.0	1.0
																GOTERM_BP_ALL	GO:0044763~single-organism cellular process	1	100.0	1.0	ATM	1	11963	19256	1.6096296915489425	1.0	1.0	1.0
																GOTERM_BP_ALL	GO:0044238~primary metabolic process	1	100.0	1.0	ATM	1	11997	19256	1.6050679336500793	1.0	1.0	1.0
																GOTERM_BP_ALL	GO:0050794~regulation of cellular process	1	100.0	1.0	ATM	1	12022	19256	1.6017301613708204	1.0	1.0	1.0
																GOTERM_BP_ALL	GO:0044237~cellular metabolic process	1	100.0	1.0	ATM	1	12032	19256	1.600398936170213	1.0	1.0	1.0
																GOTERM_BP_ALL	GO:0071704~organic substance metabolic process	1	100.0	1.0	ATM	1	12453	19256	1.546294065686983	1.0	1.0	1.0
																GOTERM_BP_ALL	GO:0050789~regulation of biological process	1	100.0	1.0	ATM	1	12689	19256	1.517534872724407	1.0	1.0	1.0
																GOTERM_BP_ALL	GO:0008152~metabolic process	1	100.0	1.0	ATM	1	12856	19256	1.4978220286247665	1.0	1.0	1.0
																GOTERM_CC_ALL	GO:0043227~membrane-bounded organelle	1	100.0	1.0	ATM	1	13934	20472	1.4692119994258648	1.0	1.0	1.0
																GOTERM_CC_ALL	GO:0043229~intracellular organelle	1	100.0	1.0	ATM	1	14155	20472	1.4462734016248675	1.0	1.0	1.0
																GOTERM_BP_ALL	GO:0065007~biological regulation	1	100.0	1.0	ATM	1	13460	19256	1.4306092124814265	1.0	1.0	1.0
																GOTERM_CC_ALL	GO:0043226~organelle	1	100.0	1.0	ATM	1	15107	20472	1.3551333818759514	1.0	1.0	1.0
																GOTERM_MF_ALL	GO:0005515~protein binding	1	100.0	1.0	ATM	1	14207	18811	1.324065601464067	1.0	1.0	1.0
																GOTERM_BP_ALL	GO:0044699~single-organism process	1	100.0	1.0	ATM	1	14729	19256	1.3073528413334239	1.0	1.0	1.0
																GOTERM_CC_ALL	GO:0044424~intracellular part	1	100.0	1.0	ATM	1	16346	20472	1.252416493331702	1.0	1.0	1.0
																GOTERM_CC_ALL	GO:0005622~intracellular	1	100.0	1.0	ATM	1	16353	20472	1.2518803889194643	1.0	1.0	1.0
																GOTERM_MF_ALL	GO:0005488~binding	1	100.0	1.0	ATM	1	16997	18811	1.1067247161263754	1.0	1.0	1.0
																GOTERM_BP_ALL	GO:0009987~cellular process	1	100.0	1.0	ATM	1	17702	19256	1.0877866907694047	1.0	1.0	1.0
																GOTERM_CC_ALL	GO:0005623~cell	1	100.0	1.0	ATM	1	18875	20472	1.0846092715231788	1.0	1.0	1.0
																GOTERM_CC_ALL	GO:0044464~cell part	1	100.0	1.0	ATM	1	18875	20472	1.0846092715231788	1.0	1.0	1.0
																GOTERM_CC_ALL	GO:0005694~chromosome	1	100.0	1.0	ATM	1	1920	20472	6625-10-01	1.0	1.0	1.0
[truncated: 113 more columns]

## Sheet: All 71 genes
All 71 genes
Annotation Cluster 1	Enrichment Score: 38.86255075524038
Category	Term	Count	%	PValue	Genes	List Total	Pop Hits	Pop Total	Fold Enrichment	Bonferroni	Benjamini	FDR
GOTERM_BP_ALL	GO:0033554~cellular response to stress	65	94.20289855072464	1.8168901176987824E-58	MCM7, TRRAP, OGG1, BCCIP, SMC3, NIPBL, HERC2, PPP4R2, EME2, SMARCAD1, NBN, ARID2, AP5S1, POLE, NFRKB, GTF2I, HMGN1, UPF1, ACTR2, SHPRH, LIG1, PARP2, TOP3A, RECQL, SIRT7, SPIDR, INIP, MORF4L2, UBE2V2, TERF2IP, MCM5, ASF1A, RTEL1, VCP, AP5Z1, USP10, PNKP, ZBTB1, PDS5B, PDS5A, SAMHD1, EGFR, NPAS2, ZMPSTE24, FZR1, RAD21, USP1, USP51, APBB1, XRCC6, PRRX1, POLM, ERCC6L2, INTS3, TREX2, FANCB, UBE2A, DEK…	68	2077	19256	8.862046503724264	4.122523677058537E-55	1.0301766967352097E-55	9.22071734732132E-56
GOTERM_BP_ALL	GO:0006950~response to stress	65	94.20289855072464	1.8530069724958633E-38	MCM7, TRRAP, OGG1, BCCIP, SMC3, NIPBL, HERC2, PPP4R2, EME2, SMARCAD1, NBN, ARID2, AP5S1, POLE, NFRKB, GTF2I, HMGN1, UPF1, ACTR2, SHPRH, LIG1, PARP2, TOP3A, RECQL, SIRT7, SPIDR, INIP, MORF4L2, UBE2V2, TERF2IP, MCM5, ASF1A, RTEL1, VCP, AP5Z1, USP10, PNKP, ZBTB1, PDS5B, PDS5A, SAMHD1, EGFR, NPAS2, ZMPSTE24, FZR1, RAD21, USP1, USP51, APBB1, XRCC6, PRRX1, POLM, ERCC6L2, INTS3, TREX2, FANCB, UBE2A, DEK…	68	4260	19256	4.320767743717205	4.204472820593114E-35	7.004366356034363E-36	6.269340256944337E-36
GOTERM_BP_ALL	GO:0051716~cellular response to stimulus	65	94.20289855072464	7.676124642416509E-22	MCM7, TRRAP, OGG1, BCCIP, SMC3, NIPBL, HERC2, PPP4R2, EME2, SMARCAD1, NBN, ARID2, AP5S1, POLE, NFRKB, GTF2I, HMGN1, UPF1, ACTR2, SHPRH, LIG1, PARP2, TOP3A, RECQL, SIRT7, SPIDR, INIP, MORF4L2, UBE2V2, TERF2IP, MCM5, ASF1A, RTEL1, VCP, AP5Z1, USP10, PNKP, ZBTB1, PDS5B, PDS5A, SAMHD1, EGFR, NPAS2, ZMPSTE24, FZR1, RAD21, USP1, USP51, APBB1, XRCC6, PRRX1, POLM, ERCC6L2, INTS3, TREX2, FANCB, UBE2A, DEK…	68	7818	19256	2.3543707582802886	1.7417126813643058E-18	8.29021461380983E-20	7.420253821002625E-20
Annotation Cluster 2	Enrichment Score: 28.81336826218664
Category	Term	Count	%	PValue	Genes	List Total	Pop Hits	Pop Total	Fold Enrichment	Bonferroni	Benjamini	FDR
GOTERM_CC_ALL	GO:0070013~intracellular organelle lumen	65	94.20289855072464	1.5368509071839383E-29	MCM7, TRRAP, OGG1, BCCIP, SMC3, NIPBL, HERC2, PPP4R2, EME2, SMARCAD1, NBN, ARID2, AP5S1, POLE, NFRKB, GTF2I, HMGN1, UPF1, ACTR2, SHPRH, LIG1, PARP2, TOP3A, RECQL, SIRT7, SPIDR, INIP, MORF4L2, UBE2V2, TERF2IP, MCM5, TOP1, ASF1A, RTEL1, VCP, AP5Z1, USP10, PNKP, ZBTB1, PDS5B, PDS5A, SAMHD1, EGFR, NPAS2, FZR1, RAD21, USP1, APBB1, XRCC6, PRRX1, POLM, ERCC6L2, INTS3, FANCB, UBE2A, DEK, CLK2, POLE4, TDP…	68	6262	20472	3.1250117421609334	5.302135629784587E-27	8.836892716307645E-28	7.4793410816285E-28
GOTERM_CC_ALL	GO:0043233~organelle lumen	65	94.20289855072464	1.5368509071839383E-29	MCM7, TRRAP, OGG1, BCCIP, SMC3, NIPBL, HERC2, PPP4R2, EME2, SMARCAD1, NBN, ARID2, AP5S1, POLE, NFRKB, GTF2I, HMGN1, UPF1, ACTR2, SHPRH, LIG1, PARP2, TOP3A, RECQL, SIRT7, SPIDR, INIP, MORF4L2, UBE2V2, TERF2IP, MCM5, TOP1, ASF1A, RTEL1, VCP, AP5Z1, USP10, PNKP, ZBTB1, PDS5B, PDS5A, SAMHD1, EGFR, NPAS2, FZR1, RAD21, USP1, APBB1, XRCC6, PRRX1, POLM, ERCC6L2, INTS3, FANCB, UBE2A, DEK, CLK2, POLE4, TDP…	68	6262	20472	3.1250117421609334	5.302135629784587E-27	8.836892716307645E-28	7.4793410816285E-28
GOTERM_CC_ALL	GO:0031974~membrane-enclosed lumen	65	94.20289855072464	1.5368509071839383E-29	MCM7, TRRAP, OGG1, BCCIP, SMC3, NIPBL, HERC2, PPP4R2, EME2, SMARCAD1, NBN, ARID2, AP5S1, POLE, NFRKB, GTF2I, HMGN1, UPF1, ACTR2, SHPRH, LIG1, PARP2, TOP3A, RECQL, SIRT7, SPIDR, INIP, MORF4L2, UBE2V2, TERF2IP, MCM5, TOP1, ASF1A, RTEL1, VCP, AP5Z1, USP10, PNKP, ZBTB1, PDS5B, PDS5A, SAMHD1, EGFR, NPAS2, FZR1, RAD21, USP1, APBB1, XRCC6, PRRX1, POLM, ERCC6L2, INTS3, FANCB, UBE2A, DEK, CLK2, POLE4, TDP…	68	6262	20472	3.1250117421609334	5.302135629784587E-27	8.836892716307645E-28	7.4793410816285E-28
Annotation Cluster 3	Enrichment Score: 16.132494832861333
Category	Term	Count	%	PValue	Genes	List Total	Pop Hits	Pop Total	Fold Enrichment	Bonferroni	Benjamini	FDR
GOTERM_BP_ALL	GO:0090304~nucleic acid metabolic process	68	98.55072463768117	2.969447345953593E-35	MCM7, TRRAP, OGG1, BCCIP, SMC3, NIPBL, HERC2, PPP4R2, EME2, SMARCAD1, NBN, ARID2, AP5S1, POLE, NFRKB, GTF2I, HMGN1, UPF1, ACTR2, SHPRH, LIG1, PARP2, TOP3A, RECQL, SIRT7, SPIDR, INIP, MORF4L2, UBE2V2, TERF2IP, MCM5, TOP1, ASF1A, RTEL1, VCP, AP5Z1, USP10, PNKP, ZBTB1, PDS5B, PDS5A, SAMHD1, EGFR, NPAS2, ZMPSTE24, FZR1, RAD21, USP1, USP51, APBB1, XRCC6, PRRX1, POLM, ERCC6L2, INTS3, TREX2, FANCB, UBE2…	68	5901	19256	3.2631757329266224	6.737676027968703E-32	9.621009400889641E-33	8.61139730326542E-33
GOTERM_BP_ALL	GO:0006139~nucleobase-containing compound metabolic process	68	98.55072463768117	2.5366591010506425E-32	MCM7, TRRAP, OGG1, BCCIP, SMC3, NIPBL, HERC2, PPP4R2, EME2, SMARCAD1, NBN, ARID2, AP5S1, POLE, NFRKB, GTF2I, HMGN1, UPF1, ACTR2, SHPRH, LIG1, PARP2, TOP3A, RECQL, SIRT7, SPIDR, INIP, MORF4L2, UBE2V2, TERF2IP, MCM5, TOP1, ASF1A, RTEL1, VCP, AP5Z1, USP10, PNKP, ZBTB1, PDS5B, PDS5A, SAMHD1, EGFR, NPAS2, ZMPSTE24, FZR1, RAD21, USP1, USP51, APBB1, XRCC6, PRRX1, POLM, ERCC6L2, INTS3, TREX2, FANCB, UBE2…	68	6523	19256	2.9520159435842404	5.755679500283908E-29	7.191428551478571E-30	6.436772468916006E-30
GOTERM_BP_ALL	GO:0046483~heterocycle metabolic process	68	98.55072463768117	1.5082884915202225E-31	MCM7, TRRAP, OGG1, BCCIP, SMC3, NIPBL, HERC2, PPP4R2, EME2, SMARCAD1, NBN, ARID2, AP5S1, POLE, NFRKB, GTF2I, HMGN1, UPF1, ACTR2, SHPRH, LIG1, PARP2, TOP3A, RECQL, SIRT7, SPIDR, INIP, MORF4L2, UBE2V2, TERF2IP, MCM5, TOP1, ASF1A, RTEL1, VCP, AP5Z1, USP10, PNKP, ZBTB1, PDS5B, PDS5A, SAMHD1, EGFR, NPAS2, ZMPSTE24, FZR1, RAD21, USP1, USP51, APBB1, XRCC6, PRRX1, POLM, ERCC6L2, INTS3, TREX2, FANCB, UBE2…	68	6698	19256	2.8748880262765004	3.422306587259385E-28	3.420798298767865E-29	3.0618256377860515E-29
GOTERM_BP_ALL	GO:0006725~cellular aromatic compound metabolic process	68	98.55072463768117	2.7222780140990905E-31	MCM7, TRRAP, OGG1, BCCIP, SMC3, NIPBL, HERC2, PPP4R2, EME2, SMARCAD1, NBN, ARID2, AP5S1, POLE, NFRKB, GTF2I, HMGN1, UPF1, ACTR2, SHPRH, LIG1, PARP2, TOP3A, RECQL, SIRT7, SPIDR, INIP, MORF4L2, UBE2V2, TERF2IP, MCM5, TOP1, ASF1A, RTEL1, VCP, AP5Z1, USP10, PNKP, ZBTB1, PDS5B, PDS5A, SAMHD1, EGFR, NPAS2, ZMPSTE24, FZR1, RAD21, USP1, USP51, APBB1, XRCC6, PRRX1, POLM, ERCC6L2, INTS3, TREX2, FANCB, UBE2…	68	6757	19256	2.849785407725322	6.176848813990836E-28	5.612842305433398E-29	5.023840335110139E-29
GOTERM_BP_ALL	GO:1901360~organic cyclic compound metabolic process	68	98.55072463768117	2.7993913332809436E-30	MCM7, TRRAP, OGG1, BCCIP, SMC3, NIPBL, HERC2, PPP4R2, EME2, SMARCAD1, NBN, ARID2, AP5S1, POLE, NFRKB, GTF2I, HMGN1, UPF1, ACTR2, SHPRH, LIG1, PARP2, TOP3A, RECQL, SIRT7, SPIDR, INIP, MORF4L2, UBE2V2, TERF2IP, MCM5, TOP1, ASF1A, RTEL1, VCP, AP5Z1, USP10, PNKP, ZBTB1, PDS5B, PDS5A, SAMHD1, EGFR, NPAS2, ZMPSTE24, FZR1, RAD21, USP1, USP51, APBB1, XRCC6, PRRX1, POLM, ERCC6L2, INTS3, TREX2, FANCB, UBE2…	68	6995	19256	2.752823445318084	6.351818935214461E-27	5.290849619900983E-28	4.735637005466929E-28
GOTERM_BP_ALL	GO:0034641~cellular nitrogen compound metabolic process	68	98.55072463768117	9.408423462158327E-27	MCM7, TRRAP, OGG1, BCCIP, SMC3, NIPBL, HERC2, PPP4R2, EME2, SMARCAD1, NBN, ARID2, AP5S1, POLE, NFRKB, GTF2I, HMGN1, UPF1, ACTR2, SHPRH, LIG1, PARP2, TOP3A, RECQL, SIRT7, SPIDR, INIP, MORF4L2, UBE2V2, TERF2IP, MCM5, TOP1, ASF1A, RTEL1, VCP, AP5Z1, USP10, PNKP, ZBTB1, PDS5B, PDS5A, SAMHD1, EGFR, NPAS2, ZMPSTE24, FZR1, RAD21, USP1, USP51, APBB1, XRCC6, PRRX1, POLM, ERCC6L2, INTS3, TREX2, FANCB, UBE2…	68	7892	19256	2.4399391789153575	2.1347712835637243E-23	1.524164600869649E-24	1.3642214020129573E-24
GOTERM_BP_ALL	GO:0006807~nitrogen compound metabolic process	68	98.55072463768117	3.338572159231713E-25	MCM7, TRRAP, OGG1, BCCIP, SMC3, NIPBL, HERC2, PPP4R2, EME2, SMARCAD1, NBN, ARID2, AP5S1, POLE, NFRKB, GTF2I, HMGN1, UPF1, ACTR2, SHPRH, LIG1, PARP2, TOP3A, RECQL, SIRT7, SPIDR, INIP, MORF4L2, UBE2V2, TERF2IP, MCM5, TOP1, ASF1A, RTEL1, VCP, AP5Z1, USP10, PNKP, ZBTB1, PDS5B, PDS5A, SAMHD1, EGFR, NPAS2, ZMPSTE24, FZR1, RAD21, USP1, USP51, APBB1, XRCC6, PRRX1, POLM, ERCC6L2, INTS3, TREX2, FANCB, UBE2…	68	8322	19256	2.3138668589281424	7.575220229296758E-22	4.732426035710953E-23	4.235813427025236E-23
GOTERM_BP_ALL	GO:0044260~cellular macromolecule metabolic process	68	98.55072463768117	4.6241776779860036E-20	MCM7, TRRAP, OGG1, BCCIP, SMC3, NIPBL, HERC2, PPP4R2, EME2, SMARCAD1, NBN, ARID2, AP5S1, POLE, NFRKB, GTF2I, HMGN1, UPF1, ACTR2, SHPRH, LIG1, PARP2, TOP3A, RECQL, SIRT7, SPIDR, INIP, MORF4L2, UBE2V2, TERF2IP, MCM5, TOP1, ASF1A, RTEL1, VCP, AP5Z1, USP10, PNKP, ZBTB1, PDS5B, PDS5A, SAMHD1, EGFR, NPAS2, ZMPSTE24, FZR1, RAD21, USP1, USP51, APBB1, XRCC6, PRRX1, POLM, ERCC6L2, INTS3, TREX2, FANCB, UBE2…	68	9924	19256	1.940346634421604	1.0492259151350242E-16	4.767106806214662E-18	4.266854857414358E-18
GOTERM_BP_ALL	GO:0043170~macromolecule metabolic process	68	98.55072463768117	9.788343942928167E-18	MCM7, TRRAP, OGG1, BCCIP, SMC3, NIPBL, HERC2, PPP4R2, EME2, SMARCAD1, NBN, ARID2, AP5S1, POLE, NFRKB, GTF2I, HMGN1, UPF1, ACTR2, SHPRH, LIG1, PARP2, TOP3A, RECQL, SIRT7, SPIDR, INIP, MORF4L2, UBE2V2, TERF2IP, MCM5, TOP1, ASF1A, RTEL1, VCP, AP5Z1, USP10, PNKP, ZBTB1, PDS5B, PDS5A, SAMHD1, EGFR, NPAS2, ZMPSTE24, FZR1, RAD21, USP1, USP51, APBB1, XRCC6, PRRX1, POLM, ERCC6L2, INTS3, TREX2, FANCB, UBE2…	68	10747	19256	1.7917558388387458	2.220975240650401E-14	9.249985026067117E-16	8.279307585060074E-16
GOTERM_BP_ALL	GO:0044238~primary metabolic process	68	98.55072463768117	1.5910274937672125E-14	MCM7, TRRAP, OGG1, BCCIP, SMC3, NIPBL, HERC2, PPP4R2, EME2, SMARCAD1, NBN, ARID2, AP5S1, POLE, NFRKB, GTF2I, HMGN1, UPF1, ACTR2, SHPRH, LIG1, PARP2, TOP3A, RECQL, SIRT7, SPIDR, INIP, MORF4L2, UBE2V2, TERF2IP, MCM5, TOP1, ASF1A, RTEL1, VCP, AP5Z1, USP10, PNKP, ZBTB1, PDS5B, PDS5A, SAMHD1, EGFR, NPAS2, ZMPSTE24, FZR1, RAD21, USP1, USP51, APBB1, XRCC6, PRRX1, POLM, ERCC6L2, INTS3, TREX2, FANCB, UBE2…	68	11997	19256	1.6050679336500793	3.6023073413105067E-11	1.1276407362075118E-12	1.0093080663585754E-12
GOTERM_BP_ALL	GO:0044237~cellular metabolic process	68	98.55072463768117	1.934984039851438E-14	MCM7, TRRAP, OGG1, BCCIP, SMC3, NIPBL, HERC2, PPP4R2, EME2, SMARCAD1, NBN, ARID2, AP5S1, POLE, NFRKB, GTF2I, HMGN1, UPF1, ACTR2, SHPRH, LIG1, PARP2, TOP3A, RECQL, SIRT7, SPIDR, INIP, MORF4L2, UBE2V2, TERF2IP, MCM5, TOP1, ASF1A, RTEL1, VCP, AP5Z1, USP10, PNKP, ZBTB1, PDS5B, PDS5A, SAMHD1, EGFR, NPAS2, ZMPSTE24, FZR1, RAD21, USP1, USP51, APBB1, XRCC6, PRRX1, POLM, ERCC6L2, INTS3, TREX2, FANCB, UBE2…	68	12032	19256	1.600398936170213	4.3832271146015955E-11	1.3298617582978976E-12	1.190308363908612E-12
GOTERM_BP_ALL	GO:0071704~organic substance metabolic process	68	98.55072463768117	1.9503306862627105E-13	MCM7, TRRAP, OGG1, BCCIP, SMC3, NIPBL, HERC2, PPP4R2, EME2, SMARCAD1, NBN, ARID2, AP5S1, POLE, NFRKB, GTF2I, HMGN1, UPF1, ACTR2, SHPRH, LIG1, PARP2, TOP3A, RECQL, SIRT7, SPIDR, INIP, MORF4L2, UBE2V2, TERF2IP, MCM5, TOP1, ASF1A, RTEL1, VCP, AP5Z1, USP10, PNKP, ZBTB1, PDS5B, PDS5A, SAMHD1, EGFR, NPAS2, ZMPSTE24, FZR1, RAD21, USP1, USP51, APBB1, XRCC6, PRRX1, POLM, ERCC6L2, INTS3, TREX2, FANCB, UBE2…	68	12453	19256	1.546294065686983	4.4260517473304617E-10	1.3009852930717138E-11	1.1644621450333241E-11
GOTERM_BP_ALL	GO:0008152~metabolic process	68	98.55072463768117	1.6567979439230447E-12	MCM7, TRRAP, OGG1, BCCIP, SMC3, NIPBL, HERC2, PPP4R2, EME2, SMARCAD1, NBN, ARID2, AP5S1, POLE, NFRKB, GTF2I, HMGN1, UPF1, ACTR2, SHPRH, LIG1, PARP2, TOP3A, RECQL, SIRT7, SPIDR, INIP, MORF4L2, UBE2V2, TERF2IP, MCM5, TOP1, ASF1A, RTEL1, VCP, AP5Z1, USP10, PNKP, ZBTB1, PDS5B, PDS5A, SAMHD1, EGFR, NPAS2, ZMPSTE24, FZR1, RAD21, USP1, USP51, APBB1, XRCC6, PRRX1, POLM, ERCC6L2, INTS3, TREX2, FANCB, UBE2…	68	12856	19256	1.4978220286247665	3.759247024781587E-9	9.394044342043664E-11	8.408249565409452E-11
GOTERM_CC_ALL	GO:0043229~intracellular organelle	68	98.55072463768117	1.7467690790580982E-11	MCM7, TRRAP, OGG1, BCCIP, SMC3, NIPBL, HERC2, PPP4R2, EME2, SMARCAD1, NBN, ARID2, AP5S1, POLE, NFRKB, GTF2I, HMGN1, UPF1, ACTR2, SHPRH, LIG1, PARP2, TOP3A, RECQL, SIRT7, SPIDR, INIP, MORF4L2, UBE2V2, TERF2IP, MCM5, TOP1, ASF1A, RTEL1, VCP, AP5Z1, USP10, PNKP, ZBTB1, PDS5B, PDS5A, SAMHD1, EGFR, NPAS2, ZMPSTE24, FZR1, RAD21, USP1, USP51, APBB1, XRCC6, PRRX1, POLM, ERCC6L2, INTS3, TREX2, FANCB, UBE2…	68	14155	20472	1.4462734016248675	6.026354415489266E-9	3.544913719264964E-10	3.0003327710880273E-10
GOTERM_CC_ALL	GO:0043226~organelle	68	98.55072463768117	1.3819845441880477E-9	MCM7, TRRAP, OGG1, BCCIP, SMC3, NIPBL, HERC2, PPP4R2, EME2, SMARCAD1, NBN, ARID2, AP5S1, POLE, NFRKB, GTF2I, HMGN1, UPF1, ACTR2, SHPRH, LIG1, PARP2, TOP3A, RECQL, SIRT7, SPIDR, INIP, MORF4L2, UBE2V2, TERF2IP, MCM5, TOP1, ASF1A, RTEL1, VCP, AP5Z1, USP10, PNKP, ZBTB1, PDS5B, PDS5A, SAMHD1, EGFR, NPAS2, ZMPSTE24, FZR1, RAD21, USP1, USP51, APBB1, XRCC6, PRRX1, POLM, ERCC6L2, INTS3, TREX2, FANCB, UBE2…	68	15107	20472	1.3551333818759514	4.76784548397724E-7	2.2704031797375068E-8	1.921616604299571E-8
GOTERM_CC_ALL	GO:0044424~intracellular part	68	98.55072463768117	2.747663073953236E-7	MCM7, TRRAP, OGG1, BCCIP, SMC3, NIPBL, HERC2, PPP4R2, EME2, SMARCAD1, NBN, ARID2, AP5S1, POLE, NFRKB, GTF2I, HMGN1, UPF1, ACTR2, SHPRH, LIG1, PARP2, TOP3A, RECQL, SIRT7, SPIDR, INIP, MORF4L2, UBE2V2, TERF2IP, MCM5, TOP1, ASF1A, RTEL1, VCP, AP5Z1, USP10, PNKP, ZBTB1, PDS5B, PDS5A, SAMHD1, EGFR, NPAS2, ZMPSTE24, FZR1, RAD21, USP1, USP51, APBB1, XRCC6, PRRX1, POLM, ERCC6L2, INTS3, TREX2, FANCB, UBE2…	68	16346	20472	1.252416493331702	9.47898962208038E-5	3.3640923814538406E-6	2.8472897837232507E-6
GOTERM_CC_ALL	GO:0005622~intracellular	68	98.55072463768117	2.8277877989032286E-7	MCM7, TRRAP, OGG1, BCCIP, SMC3, NIPBL, HERC2, PPP4R2, EME2, SMARCAD1, NBN, ARID2, AP5S1, POLE, NFRKB, GTF2I, HMGN1, UPF1, ACTR2, SHPRH, LIG1, PARP2, TOP3A, RECQL, SIRT7, SPIDR, INIP, MORF4L2, UBE2V2, TERF2IP, MCM5, TOP1, ASF1A, RTEL1, VCP, AP5Z1, USP10, PNKP, ZBTB1, PDS5B, PDS5A, SAMHD1, EGFR, NPAS2, ZMPSTE24, FZR1, RAD21, USP1, USP51, APBB1, XRCC6, PRRX1, POLM, ERCC6L2, INTS3, TREX2, FANCB, UBE2…	68	16353	20472	1.2518803889194643	9.755393414279112E-5	3.3640923814538406E-6	2.8472897837232507E-6
GOTERM_MF_ALL	GO:0005488~binding	68	98.55072463768117	0.0011063302075037134	MCM7, TRRAP, OGG1, BCCIP, SMC3, NIPBL, HERC2, PPP4R2, EME2, SMARCAD1, NBN, ARID2, AP5S1, POLE, NFRKB, GTF2I, HMGN1, UPF1, ACTR2, SHPRH, LIG1, PARP2, TOP3A, RECQL, SIRT7, SPIDR, INIP, MORF4L2, UBE2V2, TERF2IP, MCM5, TOP1, ASF1A, RTEL1, VCP, AP5Z1, USP10, PNKP, ZBTB1, PDS5B, PDS5A, SAMHD1, EGFR, NPAS2, ZMPSTE24, FZR1, RAD21, USP1, USP51, APBB1, XRCC6, PRRX1, POLM, ERCC6L2, INTS3, TREX2, FANCB, UBE2…	68	16997	18811	1.1067247161263754	0.3052367433677049	0.009332888160736455	0.008056353305924477
GOTERM_BP_ALL	GO:0009987~cellular process	68	98.55072463768117	0.003525179350459159	MCM7, TRRAP, OGG1, BCCIP, SMC3, NIPBL, HERC2, PPP4R2, EME2, SMARCAD1, NBN, ARID2, AP5S1, POLE, NFRKB, GTF2I, HMGN1, UPF1, ACTR2, SHPRH, LIG1, PARP2, TOP3A, RECQL, SIRT7, SPIDR, INIP, MORF4L2, UBE2V2, TERF2IP, MCM5, TOP1, ASF1A, RTEL1, VCP, AP5Z1, USP10, PNKP, ZBTB1, PDS5B, PDS5A, SAMHD1, EGFR, NPAS2, ZMPSTE24, FZR1, RAD21, USP1, USP51, APBB1, XRCC6, PRRX1, POLM, ERCC6L2, INTS3, TREX2, FANCB, UBE2…	68	17702	19256	1.0877866907694047	0.9996687918316378	0.034610851804508104	0.030978848837368362
GOTERM_CC_ALL	GO:0044464~cell part	68	98.55072463768117	0.004292502304403863	MCM7, TRRAP, OGG1, BCCIP, SMC3, NIPBL, HERC2, PPP4R2, EME2, SMARCAD1, NBN, ARID2, AP5S1, POLE, NFRKB, GTF2I, HMGN1, UPF1, ACTR2, SHPRH, LIG1, PARP2, TOP3A, RECQL, SIRT7, SPIDR, INIP, MORF4L2, UBE2V2, TERF2IP, MCM5, TOP1, ASF1A, RTEL1, VCP, AP5Z1, USP10, PNKP, ZBTB1, PDS5B, PDS5A, SAMHD1, EGFR, NPAS2, ZMPSTE24, FZR1, RAD21, USP1, USP51, APBB1, XRCC6, PRRX1, POLM, ERCC6L2, INTS3, TREX2, FANCB, UBE2…	68	18875	20472	1.0846092715231788	0.7732939040365466	0.03150879351104963	0.0266683121890623
GOTERM_CC_ALL	GO:0005623~cell	68	98.55072463768117	0.004292502304403863	MCM7, TRRAP, OGG1, BCCIP, SMC3, NIPBL, HERC2, PPP4R2, EME2, SMARCAD1, NBN, ARID2, AP5S1, POLE, NFRKB, GTF2I, HMGN1, UPF1, ACTR2, SHPRH, LIG1, PARP2, TOP3A, RECQL, SIRT7, SPIDR, INIP, MORF4L2, UBE2V2, TERF2IP, MCM5, TOP1, ASF1A, RTEL1, VCP, AP5Z1, USP10, PNKP, ZBTB1, PDS5B, PDS5A, SAMHD1, EGFR, NPAS2, ZMPSTE24, FZR1, RAD21, USP1, USP51, APBB1, XRCC6, PRRX1, POLM, ERCC6L2, INTS3, TREX2, FANCB, UBE2…	68	18875	20472	1.0846092715231788	0.7732939040365466	0.03150879351104963	0.0266683121890623
Annotation Cluster 4	Enrichment Score: 15.561524749777325
Category	Term	Count	%	PValue	Genes	List Total	Pop Hits	Pop Total	Fold Enrichment	Bonferroni	Benjamini	FDR
GOTERM_CC_ALL	GO:0005634~nucleus	67	97.10144927536231	1.4585185493709795E-24	MCM7, TRRAP, OGG1, BCCIP, SMC3, NIPBL, HERC2, PPP4R2, EME2, SMARCAD1, NBN, ARID2, AP5S1, POLE, NFRKB, GTF2I, HMGN1, UPF1, ACTR2, SHPRH, LIG1, PARP2, TOP3A, RECQL, SIRT7, SPIDR, INIP, MORF4L2, UBE2V2, TERF2IP, MCM5, TOP1, ASF1A, RTEL1, VCP, AP5Z1, USP10, PNKP, ZBTB1, PDS5B, PDS5A, SAMHD1, EGFR, NPAS2, ZMPSTE24, FZR1, RAD21, USP1, APBB1, XRCC6, PRRX1, POLM, ERCC6L2, INTS3, TREX2, FANCB, UBE2A, DEK,…	68	8449	20472	2.387376160074635	5.03188899532988E-22	6.28986124416235E-23	5.323592705204075E-23
GOTERM_CC_ALL	GO:0043231~intracellular membrane-bounded organelle	67	97.10144927536231	7.164704488441229E-14	MCM7, TRRAP, OGG1, BCCIP, SMC3, NIPBL, HERC2, PPP4R2, EME2, SMARCAD1, NBN, ARID2, AP5S1, POLE, NFRKB, GTF2I, HMGN1, UPF1, ACTR2, SHPRH, LIG1, PARP2, TOP3A, RECQL, SIRT7, SPIDR, INIP, MORF4L2, UBE2V2, TERF2IP, MCM5, TOP1, ASF1A, RTEL1, VCP, AP5Z1, USP10, PNKP, ZBTB1, PDS5B, PDS5A, SAMHD1, EGFR, NPAS2, ZMPSTE24, FZR1, RAD21, USP1, APBB1, XRCC6, PRRX1, POLM, ERCC6L2, INTS3, TREX2, FANCB, UBE2A, DEK,…	68	12322	20472	1.6369859743930033	2.4705237855471296E-11	1.5448894053201399E-12	1.3075585691405243E-12
GOTERM_CC_ALL	GO:0043227~membrane-bounded organelle	67	97.10144927536231	1.978406414332697E-10	MCM7, TRRAP, OGG1, BCCIP, SMC3, NIPBL, HERC2, PPP4R2, EME2, SMARCAD1, NBN, ARID2, AP5S1, POLE, NFRKB, GTF2I, HMGN1, UPF1, ACTR2, SHPRH, LIG1, PARP2, TOP3A, RECQL, SIRT7, SPIDR, INIP, MORF4L2, UBE2V2, TERF2IP, MCM5, TOP1, ASF1A, RTEL1, VCP, AP5Z1, USP10, PNKP, ZBTB1, PDS5B, PDS5A, SAMHD1, EGFR, NPAS2, ZMPSTE24, FZR1, RAD21, USP1, APBB1, XRCC6, PRRX1, POLM, ERCC6L2, INTS3, TREX2, FANCB, UBE2A, DEK,…	68	13934	20472	1.4476059406107786	6.825501597251815E-8	3.4127510647239023E-9	2.8884733649257374E-9
Annotation Cluster 5	Enrichment Score: 8.076719449735366
Category	Term	Count	%	PValue	Genes	List Total	Pop Hits	Pop Total	Fold Enrichment	Bonferroni	Benjamini	FDR
GOTERM_BP_ALL	GO:0044249~cellular biosynthetic process	48	69.56521739130434	5.562986346133163E-9	RTEL1, VCP, MCM7, USP10, TRRAP, PNKP, OGG1, ZBTB1, PDS5A, SAMHD1, SMC3, EGFR, NPAS2, ZMPSTE24, NIPBL, EME2, RAD21, USP1, APBB1, NBN, ARID2, POLE, NFRKB, HMGN1, GTF2I, UPF1, ACTR2, XRCC6, LIG1, PRRX1, POLM, PARP2, INTS3, RECQL, SIRT7, DEK, CLK2, POLE4, TDP2, MORF4L2, POLE3, JMY, TERF2IP, MCM5, ATM, TOP1, ASF1A, HSPA1A	68	6770	19256	2.007750456164741	1.2622336273526713E-5	2.3364542653759284E-7	2.0912707930833928E-7
GOTERM_BP_ALL	GO:1901576~organic substance biosynthetic process	48	69.56521739130434	7.606012464405404E-9	RTEL1, VCP, MCM7, USP10, TRRAP, PNKP, OGG1, ZBTB1, PDS5A, SAMHD1, SMC3, EGFR, NPAS2, ZMPSTE24, NIPBL, EME2, RAD21, USP1, APBB1, NBN, ARID2, POLE, NFRKB, HMGN1, GTF2I, UPF1, ACTR2, XRCC6, LIG1, PRRX1, POLM, PARP2, INTS3, RECQL, SIRT7, DEK, CLK2, POLE4, TDP2, MORF4L2, POLE3, JMY, TERF2IP, MCM5, ATM, TOP1, ASF1A, HSPA1A	68	6828	19256	1.9906957510596506	1.7257893478395125E-5	3.0263923279423604E-7	2.708807947849644E-7
GOTERM_BP_ALL	GO:0009058~biosynthetic process	48	69.56521739130434	1.3911585332207932E-8	RTEL1, VCP, MCM7, USP10, TRRAP, PNKP, OGG1, ZBTB1, PDS5A, SAMHD1, SMC3, EGFR, NPAS2, ZMPSTE24, NIPBL, EME2, RAD21, USP1, APBB1, NBN, ARID2, POLE, NFRKB, HMGN1, GTF2I, UPF1, ACTR2, XRCC6, LIG1, PRRX1, POLM, PARP2, INTS3, RECQL, SIRT7, DEK, CLK2, POLE4, TDP2, MORF4L2, POLE3, JMY, TERF2IP, MCM5, ATM, TOP1, ASF1A, HSPA1A	68	6942	19256	1.9580049824597083	3.156488914757283E-5	5.34770771753349E-7	4.786528512607136E-7
Annotation Cluster 6	Enrichment Score: 6.494581127305689
Category	Term	Count	%	PValue	Genes	List Total	Pop Hits	Pop Total	Fold Enrichment	Bonferroni	Benjamini	FDR
GOTERM_MF_ALL	GO:0005524~ATP binding	21	30.434782608695656	2.3127257019767733E-7	ACTR2, UPF1, SHPRH, RTEL1, XRCC6, VCP, LIG1, MCM7, ERCC6L2, PNKP, RECQL, UBE2A, SMC3, EGFR, CLK2, SMARCAD1, MCM5, ATM, TOP1, HSPA1A, GTF2I	68	1544	18811	3.7624866656507168	7.608578972584379E-5	9.51108444937948E-6	8.210176242017546E-6
GOTERM_MF_ALL	GO:0032559~adenyl ribonucleotide binding	21	30.434782608695656	3.528643016801498E-7	ACTR2, UPF1, SHPRH, RTEL1, XRCC6, VCP, LIG1, MCM7, ERCC6L2, PNKP, RECQL, UBE2A, SMC3, EGFR, CLK2, SMARCAD1, MCM5, ATM, TOP1, HSPA1A, GTF2I	68	1585	18811	3.665160512154389	1.1608563727183441E-4	1.055385047752448E-5	9.110314697923867E-6
GOTERM_MF_ALL	GO:0030554~adenyl nucleotide binding	21	30.434782608695656	4.0227659645660747E-7	ACTR2, UPF1, SHPRH, RTEL1, XRCC6, VCP, LIG1, MCM7, ERCC6L2, PNKP, RECQL, UBE2A, SMC3, EGFR, CLK2, SMARCAD1, MCM5, ATM, TOP1, HSPA1A, GTF2I	68	1598	18811	3.6353438121180894	1.3234026911579377E-4	1.1029083352851989E-5	9.52054611613971E-6
Annotation Cluster 7	Enrichment Score: 6.192726176711297
Category	Term	Count	%	PValue	Genes	List Total	Pop Hits	Pop Total	Fold Enrichment	Bonferroni	Benjamini	FDR
GOTERM_BP_ALL	GO:0034654~nucleobase-containing compound biosynthetic process	35	50.72463768115942	3.6353432572225196E-7	VCP, USP10, TRRAP, PNKP, OGG1, ZBTB1, EGFR, NPAS2, ZMPSTE24, NIPBL, RAD21, USP1, APBB1, ARID2, POLE, NFRKB, HMGN1, GTF2I, ACTR2, XRCC6, LIG1, PRRX1, POLM, INTS3, SIRT7, DEK, POLE4, TDP2, MORF4L2, POLE3, JMY, TERF2IP, ATM, ASF1A, HSPA1A	68	4322	19256	2.293192149603941	8.245194319597138E-4	1.043665633845655E-5	9.341451660964196E-6
GOTERM_BP_ALL	GO:0018130~heterocycle biosynthetic process	35	50.72463768115942	5.741778266008688E-7	VCP, USP10, TRRAP, PNKP, OGG1, ZBTB1, EGFR, NPAS2, ZMPSTE24, NIPBL, RAD21, USP1, APBB1, ARID2, POLE, NFRKB, HMGN1, GTF2I, ACTR2, XRCC6, LIG1, PRRX1, POLM, INTS3, SIRT7, DEK, POLE4, TDP2, MORF4L2, POLE3, JMY, TERF2IP, ATM, ASF1A, HSPA1A	68	4402	19256	2.2515166902744737	0.001301961574274979	1.6277941384134633E-5	1.4569762349997046E-5
GOTERM_BP_ALL	GO:0019438~aromatic compound biosynthetic process	35	50.72463768115942	5.939085441980446E-7	VCP, USP10, TRRAP, PNKP, OGG1, ZBTB1, EGFR, NPAS2, ZMPSTE24, NIPBL, RAD21, USP1, APBB1, ARID2, POLE, NFRKB, HMGN1, GTF2I, ACTR2, XRCC6, LIG1, PRRX1, POLM, INTS3, SIRT7, DEK, POLE4, TDP2, MORF4L2, POLE3, JMY, TERF2IP, ATM, ASF1A, HSPA1A	68	4408	19256	2.248452012383901	0.0013466713103285066	1.659962621084932E-5	1.4857690126994763E-5
GOTERM_BP_ALL	GO:1901362~organic cyclic compound biosynthetic process	35	50.72463768115942	1.3670483614160389E-6	VCP, USP10, TRRAP, PNKP, OGG1, ZBTB1, EGFR, NPAS2, ZMPSTE24, NIPBL, RAD21, USP1, APBB1, ARID2, POLE, NFRKB, HMGN1, GTF2I, ACTR2, XRCC6, LIG1, PRRX1, POLM, INTS3, SIRT7, DEK, POLE4, TDP2, MORF4L2, POLE3, JMY, TERF2IP, ATM, ASF1A, HSPA1A	68	4560	19256	2.173503611971104	0.0030970291326054555	3.647606686695972E-5	3.264833145499481E-5
Annotation Cluster 8	Enrichment Score: 5.4938699123301085
Category	Term	Count	%	PValue	Genes	List Total	Pop Hits	Pop Total	Fold Enrichment	Bonferroni	Benjamini	FDR
GOTERM_MF_ALL	GO:0000166~nucleotide binding	24	34.78260869565217	1.2658782220065796E-6	ACTR2, UPF1, SHPRH, RTEL1, XRCC6, VCP, LIG1, MCM7, ERCC6L2, PNKP, RECQL, UBE2A, SIRT7, SMC3, SAMHD1, EGFR, CLK2, SMARCAD1, MCM5, ATM, TOP1, POLE, HSPA1A, GTF2I	68	2228	18811	2.97988171929454	4.16387485307812E-4	2.9051417577510344E-5	2.5077819428610754E-5
GOTERM_MF_ALL	GO:1901265~nucleoside phosphate binding	24	34.78260869565217	1.2758846653613592E-6	ACTR2, UPF1, SHPRH, RTEL1, XRCC6, VCP, LIG1, MCM7, ERCC6L2, PNKP, RECQL, UBE2A, SIRT7, SMC3, SAMHD1, EGFR, CLK2, SMARCAD1, MCM5, ATM, TOP1, POLE, HSPA1A, GTF2I	68	2229	18811	2.9785448499722906	4.1967823313471264E-4	2.9051417577510344E-5	2.5077819428610754E-5
GOTERM_MF_ALL	GO:0036094~small molecule binding	24	34.78260869565217	2.042616881465584E-5	ACTR2, UPF1, SHPRH, RTEL1, XRCC6, VCP, LIG1, MCM7, ERCC6L2, PNKP, RECQL, UBE2A, SIRT7, SMC3, SAMHD1, EGFR, CLK2, SMARCAD1, MCM5, ATM, TOP1, POLE, HSPA1A, GTF2I	68	2624	18811	2.5301739598278337	0.006697747604483162	2.9218302347920746E-4	2.522187801461852E-4
Annotation Cluster 9	Enrichment Score: 5.423100324007039
Category	Term	Count	%	PValue	Genes	List Total	Pop Hits	Pop Total	Fold Enrichment	Bonferroni	Benjamini	FDR
GOTERM_MF_ALL	GO:0035639~purine ribonucleoside triphosphate binding	22	31.88405797101449	1.478599144689121E-6	ACTR2, UPF1, SHPRH, RTEL1, XRCC6, VCP, LIG1, MCM7, ERCC6L2, PNKP, RECQL, UBE2A, SMC3, SAMHD1, EGFR, CLK2, SMARCAD1, MCM5, ATM, TOP1, HSPA1A, GTF2I	68	1901	18811	3.201426493795835	4.8634117601009663E-4	3.040369491267005E-5	2.62451348182319E-5
GOTERM_MF_ALL	GO:0032555~purine ribonucleotide binding	22	31.88405797101449	2.195851673817946E-6	ACTR2, UPF1, SHPRH, RTEL1, XRCC6, VCP, LIG1, MCM7, ERCC6L2, PNKP, RECQL, UBE2A, SMC3, SAMHD1, EGFR, CLK2, SMARCAD1, MCM5, ATM, TOP1, HSPA1A, GTF2I	68	1948	18811	3.1241846841405967	7.221750998175347E-4	4.2496188275653193E-5	3.668363972731157E-5
GOTERM_MF_ALL	GO:0017076~purine nucleotide binding	22	31.88405797101449	2.4845749091382784E-6	ACTR2, UPF1, SHPRH, RTEL1, XRCC6, VCP, LIG1, MCM7, ERCC6L2, PNKP, RECQL, UBE2A, SMC3, SAMHD1, EGFR, CLK2, SMARCAD1, MCM5, ATM, TOP1, HSPA1A, GTF2I	68	1963	18811	3.1003116478379433	8.170921588368518E-4	4.4453675365443904E-5	3.837338542184216E-5
GOTERM_MF_ALL	GO:0032553~ribonucleotide binding	22	31.88405797101449	2.5672335317429613E-6	ACTR2, UPF1, SHPRH, RTEL1, XRCC6, VCP, LIG1, MCM7, ERCC6L2, PNKP, RECQL, UBE2A, SMC3, SAMHD1, EGFR, CLK2, SMARCAD1, MCM5, ATM, TOP1, HSPA1A, GTF2I	68	1967	18811	3.0940069978169205	8.442643242746461E-4	4.4453675365443904E-5	3.837338542184216E-5
GOTERM_MF_ALL	GO:0097367~carbohydrate derivative binding	22	31.88405797101449	3.701071342281404E-5	ACTR2, UPF1, SHPRH, RTEL1, XRCC6, VCP, LIG1, MCM7, ERCC6L2, PNKP, RECQL, UBE2A, SMC3, SAMHD1, EGFR, CLK2, SMARCAD1, MCM5, ATM, TOP1, HSPA1A, GTF2I	68	2335	18811	2.6063861947348532	0.012102913432217033	4.6832787369637766E-4	4.042708696953534E-4
Annotation Cluster 10	Enrichment Score: 5.191036872160657
Category	Term	Count	%	PValue	Genes	List Total	Pop Hits	Pop Total	Fold Enrichment	Bonferroni	Benjamini	FDR
GOTERM_BP_ALL	GO:0010604~positive regulation of macromolecule metabolic process	30	43.47826086956522	3.3508353136377093E-6	RTEL1, VCP, TRRAP, PNKP, EGFR, NPAS2, ZMPSTE24, FZR1, NIPBL, APBB1, NBN, ARID2, NFRKB, HMGN1, GTF2I, UPF1, ACTR2, XRCC6, PRRX1, FANCB, SIRT7, DEK, SPIDR, MORF4L2, JMY, UBE2V2, TERF2IP, ATM, ASF1A, HSPA1A	68	3615	19256	2.3500122040517453	0.007574227931037569	7.754790297275841E-5	6.941016006820969E-5
GOTERM_BP_ALL	GO:0031325~positive regulation of cellular metabolic process	30	43.47826086956522	4.233947004536923E-6	RTEL1, VCP, TRRAP, PNKP, EGFR, NPAS2, ZMPSTE24, FZR1, NIPBL, APBB1, NBN, ARID2, NFRKB, HMGN1, GTF2I, UPF1, ACTR2, XRCC6, PRRX1, FANCB, SIRT7, DEK, SPIDR, MORF4L2, JMY, UBE2V2, TERF2IP, ATM, ASF1A, HSPA1A	68	3656	19256	2.323658128459261	0.009560847762340785	9.32290466630072E-5	8.344575164281508E-5
GOTERM_BP_ALL	GO:0009893~positive regulation of metabolic process	30	43.47826086956522	1.8836095430029778E-5	RTEL1, VCP, TRRAP, PNKP, EGFR, NPAS2, ZMPSTE24, FZR1, NIPBL, APBB1, NBN, ARID2, NFRKB, HMGN1, GTF2I, UPF1, ACTR2, XRCC6, PRRX1, FANCB, SIRT7, DEK, SPIDR, MORF4L2, JMY, UBE2V2, TERF2IP, ATM, ASF1A, HSPA1A	68	3935	19256	2.158905747813738	0.0418390444379545	3.6827814168368566E-4	3.296316700255211E-4
Annotation Cluster 11	Enrichment Score: 4.783608384627788
Category	Term	Count	%	PValue	Genes	List Total	Pop Hits	Pop Total	Fold Enrichment	Bonferroni	Benjamini	FDR
REACTOME_PATHWAY	R-HSA-2470946~Cohesin Loading onto Chromatin	5	7.246376811594203	9.531260742606904E-8	NIPBL, RAD21, PDS5B, SMC3, PDS5A	53	10	10882	102.66037735849058	3.0880809471001136E-5	3.0976597413472437E-6	2.5448466182760435E-6
GOTERM_BP_ALL	GO:0007062~sister chromatid cohesion	5	7.246376811594203	7.268493838885684E-5	NIPBL, RAD21, PDS5B, SMC3, PDS5A	68	64	19256	22.123161764705884	0.15204534642007028	0.0012121282372494655	0.001084929595068966
GOTERM_BP_ALL	GO:0007064~mitotic sister chromatid cohesion	5	7.246376811594203	3.9237363389059235E-6	NIPBL, RAD21, PDS5B, SMC3, PDS5A	68	31	19256	45.673624288425046	0.008863461087071034	8.810924768949143E-5	7.886321552454479E-5
REACTOME_PATHWAY	R-HSA-68884~Mitotic Telophase/Cytokinesis	5	7.246376811594203	3.210938698820252E-7	NIPBL, RAD21, PDS5B, SMC3, PDS5A	53	13	10882	78.96952104499275	1.0402901916839458E-4	8.02734674705063E-6	6.594774096807748E-6
REACTOME_PATHWAY	R-HSA-68886~M Phase	5	7.246376811594203	0.138366663486234	NIPBL, RAD21, PDS5B, SMC3, PDS5A	53	418	10882	2.4559898889591047	1.0	0.48879527861984834	0.4015641212046139
Annotation Cluster 12	Enrichment Score: 4.345211084349007
Category	Term	Count	%	PValue	Genes	List Total	Pop Hits	Pop Total	Fold Enrichment	Bonferroni	Benjamini	FDR
GOTERM_BP_ALL	GO:0010972~negative regulation of G2/M transition of mitotic cell cycle	6	8.695652173913043	3.32285812958528E-6	FZR1, INTS3, RAD21, ATM, NBN, INIP	68	66	19256	25.743315508021393	0.0075112263041106075	7.754790297275841E-5	6.941016006820969E-5
GOTERM_BP_ALL	GO:1902750~negative regulation of cell cycle G2/M phase transition	6	8.695652173913043	3.855084346972865E-6	FZR1, INTS3, RAD21, ATM, NBN, INIP	68	68	19256	24.986159169550177	0.00870905776470865	8.743331298934458E-5	7.825821224354916E-5
GOTERM_BP_ALL	GO:0010389~regulation of G2/M transition of mitotic cell cycle	6	8.695652173913043	2.9476109689612394E-5	FZR1, INTS3, RAD21, ATM, NBN, INIP	68	103	19256	16.49571673329526	0.06469469969941044	5.570984731336742E-4	4.986375222492764E-4
GOTERM_BP_ALL	GO:1902749~regulation of cell cycle G2/M phase transition	6	8.695652173913043	4.601353670384105E-5	FZR1, INTS3, RAD21, ATM, NBN, INIP	68	113	19256	15.03591879229568	0.09914153192461961	7.905962215478146E-4	7.076324205211919E-4
GOTERM_BP_ALL	GO:0000086~G2/M transition of mitotic cell cycle	6	8.695652173913043	1.3591812243234145E-4	FZR1, INTS3, RAD21, ATM, NBN, INIP	68	142	19256	11.965202982601493	0.26539267934769806	0.002097022460384697	0.0018769645478751917
GOTERM_BP_ALL	GO:0044839~cell cycle G2/M phase transition	6	8.695652173913043	2.3036784199628691E-4	FZR1, INTS3, RAD21, ATM, NBN, INIP	68	159	19256	10.685904550499446	0.4071209418293392	0.0033067991496682197	0.002959789362357357
GOTERM_BP_ALL	GO:1901991~negative regulation of mitotic cell cycle phase transition	6	8.695652173913043	7.045660711940464E-4	FZR1, INTS3, RAD21, ATM, NBN, INIP	68	203	19256	8.369747899159664	0.7979467214490309	0.008684542660152702	0.007773201763716925
Annotation Cluster 13	Enrichment Score: 3.7890250059791186
Category	Term	Count	%	PValue	Genes	List Total	Pop Hits	Pop Total	Fold Enrichment	Bonferroni	Benjamini	FDR
GOTERM_MF_ALL	GO:0016887~ATPase activity	12	17.391304347826086	1.3245327162998637E-6	UPF1, SHPRH, XRCC6, RTEL1, VCP, MCM7, ERCC6L2, RECQL, SMARCAD1, MCM5, SMC3, HSPA1A	68	497	18811	6.679251982483135	4.3567661762211607E-4	2.9051417577510344E-5	2.5077819428610754E-5
GOTERM_MF_ALL	GO:0017111~nucleoside-triphosphatase activity	12	17.391304347826086	3.6178190974554657E-4	UPF1, SHPRH, XRCC6, RTEL1, VCP, MCM7, ERCC6L2, RECQL, SMARCAD1, MCM5, SMC3, HSPA1A	68	916	18811	3.624004623683535	0.11223462147425045	0.003967541610209494	0.003424868745591174
GOTERM_MF_ALL	GO:0016462~pyrophosphatase activity	12	17.391304347826086	6.116696079231957E-4	UPF1, SHPRH, XRCC6, RTEL1, VCP, MCM7, ERCC6L2, RECQL, SMARCAD1, MCM5, SMC3, HSPA1A	68	975	18811	3.4047058823529412	0.1823336184584644	0.005848602682261783	0.005048641829064882
GOTERM_MF_ALL	GO:0016817~hydrolase activity, acting on acid anhydrides	12	17.391304347826086	6.221917747087003E-4	UPF1, SHPRH, XRCC6, RTEL1, VCP, MCM7, ERCC6L2, RECQL, SMARCAD1, MCM5, SMC3, HSPA1A	68	977	18811	3.397736167138299	0.18516105761433843	0.005848602682261783	0.005048641829064882
GOTERM_MF_ALL	GO:0016818~hydrolase activity, acting on acid anhydrides, in phosphorus-containing anhydrides	12	17.391304347826086	6.221917747087003E-4	UPF1, SHPRH, XRCC6, RTEL1, VCP, MCM7, ERCC6L2, RECQL, SMARCAD1, MCM5, SMC3, HSPA1A	68	977	18811	3.397736167138299	0.18516105761433843	0.005848602682261783	0.005048641829064882
Annotation Cluster 14	Enrichment Score: 3.6285267721174215
Category	Term	Count	%	PValue	Genes	List Total	Pop Hits	Pop Total	Fold Enrichment	Bonferroni	Benjamini	FDR
GOTERM_BP_ALL	GO:0045132~meiotic chromosome segregation	6	8.695652173913043	2.9476109689612394E-5	ACTR2, EME2, RAD21, ATM, SIRT7, SMC3	68	103	19256	16.49571673329526	0.06469469969941044	5.570984731336742E-4	4.986375222492764E-4
GOTERM_BP_ALL	GO:0007126~meiotic nuclear division	6	8.695652173913043	5.739442564149956E-4	ACTR2, EME2, RAD21, ATM, SIRT7, SMC3	68	194	19256	8.75803517283202	0.7281903785234851	0.007191743500271879	0.006437054367527299
GOTERM_BP_ALL	GO:1903046~meiotic cell cycle process	6	8.695652173913043	7.692717878587353E-4	ACTR2, EME2, RAD21, ATM, SIRT7, SMC3	68	207	19256	8.208013640238704	0.8255556334549011	0.009235485786068759	0.008266329870246728
Annotation Cluster 15	Enrichment Score: 3.575949427031124
Category	Term	Count	%	PValue	Genes	List Total	Pop Hits	Pop Total	Fold Enrichment	Bonferroni	Benjamini	FDR
GOTERM_BP_ALL	GO:1903508~positive regulation of nucleic acid-templated transcription	17	24.637681159420293	2.603766774531537E-4	ACTR2, XRCC6, PRRX1, TRRAP, DEK, SIRT7, EGFR, NPAS2, NIPBL, MORF4L2, JMY, ATM, APBB1, NFRKB, ASF1A, HMGN1, GTF2I	68	1751	19256	2.7492861222158766	0.4461556614555967	0.0036908394028984533	0.0033035290951868874
GOTERM_BP_ALL	GO:0045893~positive regulation of transcription, DNA-templated	17	24.637681159420293	2.603766774531537E-4	ACTR2, XRCC6, PRRX1, TRRAP, DEK, SIRT7, EGFR, NPAS2, NIPBL, MORF4L2, JMY, ATM, APBB1, NFRKB, ASF1A, HMGN1, GTF2I	68	1751	19256	2.7492861222158766	0.4461556614555967	0.0036908394028984533	0.0033035290951868874
GOTERM_BP_ALL	GO:1902680~positive regulation of RNA biosynthetic process	17	24.637681159420293	2.760244525319087E-4	ACTR2, XRCC6, PRRX1, TRRAP, DEK, SIRT7, EGFR, NPAS2, NIPBL, MORF4L2, JMY, ATM, APBB1, NFRKB, ASF1A, HMGN1, GTF2I	68	1760	19256	2.735227272727273	0.46547989556586655	0.0038643423354467214	0.003458824929875152
Annotation Cluster 16	Enrichment Score: 3.5211864137585303
Category	Term	Count	%	PValue	Genes	List Total	Pop Hits	Pop Total	Fold Enrichment	Bonferroni	Benjamini	FDR
GOTERM_MF_ALL	GO:0004518~nuclease activity	8	11.594202898550725	1.9429722761459914E-5	EME2, TDP2, PNKP, OGG1, TREX2, ERCC5, SAMHD1, POLE	68	234	18811	9.457516339869281	0.006372052706687836	2.905626722054687E-4	2.5082005746611885E-4
GOTERM_BP_ALL	GO:0090305~nucleic acid phosphodiester bond hydrolysis	8	11.594202898550725	5.5057394270305624E-5	EME2, TDP2, PNKP, OGG1, TREX2, ERCC5, SAMHD1, POLE	68	282	19256	8.033375052148518	0.11744014380161227	9.318669418287548E-4	8.340784355874659E-4
GOTERM_MF_ALL	GO:0016788~hydrolase activity, acting on ester bonds	8	11.594202898550725	0.02553633114528378	EME2, TDP2, PNKP, OGG1, TREX2, ERCC5, SAMHD1, POLE	68	815	18811	2.715409599422591	0.9997986741871392	0.1473939113473397	0.12723364991685254
Annotation Cluster 17	Enrichment Score: 3.307031899235967
Category	Term	Count	%	PValue	Genes	List Total	Pop Hits	Pop Total	Fold Enrichment	Bonferroni	Benjamini	FDR
GOTERM_BP_ALL	GO:0018394~peptidyl-lysine acetylation	6	8.695652173913043	7.692717878587353E-4	TRRAP, MORF4L2, POLE3, APBB1, DEK, ZMPSTE24	68	207	19256	8.208013640238704	0.8255556334549011	0.009235485786068759	0.008266329870246728
GOTERM_BP_ALL	GO:0006475~internal protein amino acid acetylation	6	8.695652173913043	4.62428389335014E-4	TRRAP, MORF4L2, POLE3, APBB1, DEK, ZMPSTE24	68	185	19256	9.184101748807631	0.6498846795315327	0.005993071925781782	0.005364169316286162
GOTERM_BP_ALL	GO:0018393~internal peptidyl-lysine acetylation	6	8.695652173913043	4.4004705306907935E-4	TRRAP, MORF4L2, POLE3, APBB1, DEK, ZMPSTE24	68	183	19256	9.284474445515912	0.6316370368754469	0.005768940556998103	0.005163557905955093
GOTERM_BP_ALL	GO:0016573~histone acetylation	6	8.695652173913043	3.777887248979802E-4	TRRAP, MORF4L2, POLE3, APBB1, DEK, ZMPSTE24	68	177	19256	9.599202392821535	0.5757212363430368	0.005100147786122732	0.004564947092517261
Annotation Cluster 18	Enrichment Score: 3.2631981336166134
Category	Term	Count	%	PValue	Genes	List Total	Pop Hits	Pop Total	Fold Enrichment	Bonferroni	Benjamini	FDR
GOTERM_BP_ALL	GO:0006355~regulation of transcription, DNA-templated	26	37.68115942028986	4.197950060898634E-4	TRRAP, OGG1, ZBTB1, EGFR, NPAS2, ZMPSTE24, NIPBL, RAD21, APBB1, ARID2, NFRKB, HMGN1, GTF2I, ACTR2, XRCC6, PRRX1, INTS3, SIRT7, DEK, TDP2, MORF4L2, JMY, TERF2IP, ATM, ASF1A, HSPA1A	68	3705	19256	1.987203302373581	0.6143074985188498	0.005567807449191873	0.0049835313588445776
GOTERM_BP_ALL	GO:1903506~regulation of nucleic acid-templated transcription	26	37.68115942028986	4.233802647598068E-4	TRRAP, OGG1, ZBTB1, EGFR, NPAS2, ZMPSTE24, NIPBL, RAD21, APBB1, ARID2, NFRKB, HMGN1, GTF2I, ACTR2, XRCC6, PRRX1, INTS3, SIRT7, DEK, TDP2, MORF4L2, JMY, TERF2IP, ATM, ASF1A, HSPA1A	68	3707	19256	1.9861311667909676	0.617433673542656	0.00558271186322815	0.004996871729432604
GOTERM_BP_ALL	GO:2001141~regulation of RNA biosynthetic process	26	37.68115942028986	4.530597249768251E-4	TRRAP, OGG1, ZBTB1, EGFR, NPAS2, ZMPSTE24, NIPBL, RAD21, APBB1, ARID2, NFRKB, HMGN1, GTF2I, ACTR2, XRCC6, PRRX1, INTS3, SIRT7, DEK, TDP2, MORF4L2, JMY, TERF2IP, ATM, ASF1A, HSPA1A	68	3723	19256	1.9775955507102114	0.6423589529075131	0.0059053991738358584	0.005285696791396293
GOTERM_BP_ALL	GO:0097659~nucleic acid-templated transcription	26	37.68115942028986	7.326303337047245E-4	TRRAP, OGG1, ZBTB1, EGFR, NPAS2, ZMPSTE24, NIPBL, RAD21, APBB1, ARID2, NFRKB, HMGN1, GTF2I, ACTR2, XRCC6, PRRX1, INTS3, SIRT7, DEK, TDP2, MORF4L2, JMY, TERF2IP, ATM, ASF1A, HSPA1A	68	3840	19256	1.9173406862745097	0.8104206226755979	0.008981651874823325	0.008039132850922113
GOTERM_BP_ALL	GO:0032774~RNA biosynthetic process	26	37.68115942028986	8.188438672108073E-4	TRRAP, OGG1, ZBTB1, EGFR, NPAS2, ZMPSTE24, NIPBL, RAD21, APBB1, ARID2, NFRKB, HMGN1, GTF2I, ACTR2, XRCC6, PRRX1, INTS3, SIRT7, DEK, TDP2, MORF4L2, JMY, TERF2IP, ATM, ASF1A, HSPA1A	68	3868	19256	1.9034612810998235	0.8441276441584508	0.009672593181427661	0.00865756797103093
Annotation Cluster 19	Enrichment Score: 3.161975726930883
Category	Term	Count	%	PValue	Genes	List Total	Pop Hits	Pop Total	Fold Enrichment	Bonferroni	Benjamini	FDR
REACTOME_PATHWAY	R-HSA-68962~Activation of the pre-replicative complex	5	7.246376811594203	1.7123280012088415E-5	POLE4, MCM7, POLE3, MCM5, POLE	53	33	10882	31.10920526014866	0.005532628548137519	2.5295754563312435E-4	2.0781435287398214E-4
REACTOME_PATHWAY	R-HSA-69206~G1/S Transition	5	7.246376811594203	0.003474233987603811	POLE4, MCM7, POLE3, MCM5, POLE	53	131	10882	7.836670027365693	0.6761943347315218	0.0245462183906791	0.020165662493265596
REACTOME_PATHWAY	R-HSA-453279~Mitotic G1 phase and G1/S transition	5	7.246376811594203	0.005490688375717013	POLE4, MCM7, POLE3, MCM5, POLE	53	149	10882	6.889958211979233	0.8320157251091029	0.037967526002298496	0.031191782900349838
Annotation Cluster 20	Enrichment Score: 3.1243182408926335
Category	Term	Count	%	PValue	Genes	List Total	Pop Hits	Pop Total	Fold Enrichment	Bonferroni	Benjamini	FDR
GOTERM_CC_ALL	GO:0008622~epsilon DNA polymerase complex	3	4.3478260869565215	1.0484772624934951E-4	POLE4, POLE3, POLE	68	5	20472	180.63529411764708	0.0355278884543766	0.0010334990158864452	8.74729601851716E-4
REACTOME_PATHWAY	R-HSA-68952~DNA replication initiation	3	4.3478260869565215	6.156937316555662E-4	POLE4, POLE3, POLE	53	8	10882	76.99528301886794	0.1808976267159299	0.005002511569701475	0.004109755658800904
GOTERM_CC_ALL	GO:0042575~DNA polymerase complex	3	4.3478260869565215	0.0012292355121034614	POLE4, POLE3, POLE	68	16	20472	56.4485294117647	0.34580323994118967	0.010343567114041321	0.008754555354492944
GOTERM_CC_ALL	GO:0043601~nuclear replisome	3	4.3478260869565215	0.001560668758730984	POLE4, POLE3, POLE	68	18	20472	50.1764705882353	0.4165819690901731	0.012819779089575939	0.010850363751177317
GOTERM_CC_ALL	GO:0030894~replisome	3	4.3478260869565215	0.0019299195769468733	POLE4, POLE3, POLE	68	20	20472	45.15882352941177	0.48647962595500416	0.015484238466201658	0.01310550038298807
Annotation Cluster 21	Enrichment Score: 3.0283935191841667
Category	Term	Count	%	PValue	Genes	List Total	Pop Hits	Pop Total	Fold Enrichment	Bonferroni	Benjamini	FDR
GOTERM_MF_ALL	GO:0003887~DNA-directed DNA polymerase activity	4	5.797101449275362	1.0588887417950802E-4	POLE4, POLM, POLE3, POLE	68	26	18811	42.55882352941177	0.03423938320867437	0.0012902755409280793	0.0011137940839622325
GOTERM_MF_ALL	GO:0034061~DNA polymerase activity	4	5.797101449275362	4.813236601670077E-4	POLE4, POLM, POLE3, POLE	68	43	18811	25.733242134062927	0.1464862327642914	0.004948608881092048	0.004271747483982193
GOTERM_MF_ALL	GO:0016779~nucleotidyltransferase activity	4	5.797101449275362	0.016126194775628155	POLE4, POLM, POLE3, POLE	68	149	18811	7.426371891038293	0.9952459696818365	0.10000472140791918	0.0863262640724895
Annotation Cluster 22	Enrichment Score: 2.922362972266761
Category	Term	Count	%	PValue	Genes	List Total	Pop Hits	Pop Total	Fold Enrichment	Bonferroni	Benjamini	FDR
GOTERM_BP_ALL	GO:0019941~modification-dependent protein catabolic process	10	14.492753623188406	6.627387856270548E-4	VCP, FZR1, HERC2, USP10, USP1, UBE2V2, USP51, UBE2A, HSPA1A, ZMPSTE24	68	697	19256	4.0627901088699465	0.7778167579659092	0.008213615113673007	0.0073516925400159625
GOTERM_BP_ALL	GO:0043632~modification-dependent macromolecule catabolic process	10	14.492753623188406	7.484378379689782E-4	VCP, FZR1, HERC2, USP10, USP1, UBE2V2, USP51, UBE2A, HSPA1A, ZMPSTE24	68	709	19256	3.9940263834729945	0.8171046727869602	0.009126112992008831	0.008168434468156053
GOTERM_BP_ALL	GO:0051603~proteolysis involved in cellular protein catabolic process	10	14.492753623188406	0.001608982597207235	VCP, FZR1, HERC2, USP10, USP1, UBE2V2, USP51, UBE2A, HSPA1A, ZMPSTE24	68	791	19256	3.579980664832305	0.9741054223475103	0.01762885280418362	0.015778911460534718
GOTERM_BP_ALL	GO:0044257~cellular protein catabolic process	10	14.492753623188406	0.00256152524819452	VCP, FZR1, HERC2, USP10, USP1, UBE2V2, USP51, UBE2A, HSPA1A, ZMPSTE24	68	847	19256	3.3432877283144666	0.9970310812388729	0.02605174557356579	0.02331792042078419
Annotation Cluster 23	Enrichment Score: 2.641736198592398
Category	Term	Count	%	PValue	Genes	List Total	Pop Hits	Pop Total	Fold Enrichment	Bonferroni	Benjamini	FDR
GOTERM_BP_ALL	GO:0034655~nucleobase-containing compound catabolic process	7	10.144927536231885	0.0010677770377325946	UPF1, VCP, OGG1, TREX2, ATM, SAMHD1, HSPA1A	68	334	19256	5.934836209933075	0.9114404894902628	0.012355705722334308	0.011059119319373301
GOTERM_BP_ALL	GO:0046700~heterocycle catabolic process	7	10.144927536231885	0.002224147300977798	UPF1, VCP, OGG1, TREX2, ATM, SAMHD1, HSPA1A	68	386	19256	5.135324596159707	0.9936048202815498	0.023245926629574403	0.020806539267211658
GOTERM_BP_ALL	GO:0044270~cellular nitrogen compound catabolic process	7	10.144927536231885	0.0022823005451448816	UPF1, VCP, OGG1, TREX2, ATM, SAMHD1, HSPA1A	68	388	19256	5.108853850818678	0.9943970298398516	0.023744301084351337	0.021252615168092244
GOTERM_BP_ALL	GO:0019439~aromatic compound catabolic process	7	10.144927536231885	0.0027221828931561095	UPF1, VCP, OGG1, TREX2, ATM, SAMHD1, HSPA1A	68	402	19256	4.930933567456833	0.9979400122338725	0.027318189387956	0.02445146581020753
GOTERM_BP_ALL	GO:1901361~organic cyclic compound catabolic process	7	10.144927536231885	0.004191647459978739	UPF1, VCP, OGG1, TREX2, ATM, SAMHD1, HSPA1A	68	439	19256	4.515342355621064	0.9999274211517557	0.03977680518507021	0.035602695998982595
Annotation Cluster 24	Enrichment Score: 2.579137432703325
Category	Term	Count	%	PValue	Genes	List Total	Pop Hits	Pop Total	Fold Enrichment	Bonferroni	Benjamini	FDR
GOTERM_CC_ALL	GO:1902562~H4 histone acetyltransferase complex	4	5.797101449275362	6.98202398588027E-4	POLE4, TRRAP, MORF4L2, POLE3	68	53	20472	22.72142064372919	0.21413004988529505	0.006021995687821733	0.005096877509692598
GOTERM_CC_ALL	GO:0031248~protein acetyltransferase complex	4	5.797101449275362	0.00456607422427267	POLE4, TRRAP, MORF4L2, POLE3	68	102	20472	11.806228373702421	0.7937988336748516	0.03214888994640961	0.027210074969135096
GOTERM_CC_ALL	GO:1902493~acetyltransferase complex	4	5.797101449275362	0.00456607422427267	POLE4, TRRAP, MORF4L2, POLE3	68	102	20472	11.806228373702421	0.7937988336748516	0.03214888994640961	0.027210074969135096
GOTERM_CC_ALL	GO:0000123~histone acetyltransferase complex	4	5.797101449275362	0.0033142327068860925	POLE4, TRRAP, MORF4L2, POLE3	68	91	20472	13.233354880413703	0.6818744760385512	0.025409117419460045	0.02150568778690531
Annotation Cluster 25	Enrichment Score: 2.3516529903319188
Category	Term	Count	%	PValue	Genes	List Total	Pop Hits	Pop Total	Fold Enrichment	Bonferroni	Benjamini	FDR
GOTERM_MF_ALL	GO:0008026~ATP-dependent helicase activity	3	4.3478260869565215	0.00444986678399427	UPF1, MCM7, MCM5	68	28	18811	29.639180672268907	0.7694466946431328	0.03253347048742477	0.028083603703430503
GOTERM_MF_ALL	GO:0004003~ATP-dependent DNA helicase activity	3	4.3478260869565215	0.00444986678399427	UPF1, MCM7, MCM5	68	28	18811	29.639180672268907	0.7694466946431328	0.03253347048742477	0.028083603703430503
GOTERM_MF_ALL	GO:0070035~purine NTP-dependent helicase activity	3	4.3478260869565215	0.00444986678399427	UPF1, MCM7, MCM5	68	28	18811	29.639180672268907	0.7694466946431328	0.03253347048742477	0.028083603703430503
Annotation Cluster 26	Enrichment Score: 2.2316205119682655
Category	Term	Count	%	PValue	Genes	List Total	Pop Hits	Pop Total	Fold Enrichment	Bonferroni	Benjamini	FDR
GOTERM_BP_ALL	GO:0044773~mitotic DNA damage checkpoint	4	5.797101449275362	0.0035776703316620453	FZR1, EME2, ATM, NBN	68	88	19256	12.871657754010695	0.9997061055882022	0.03484327916340243	0.031186885670946615
GOTERM_BP_ALL	GO:0044774~mitotic DNA integrity checkpoint	4	5.797101449275362	0.0040540048190816184	FZR1, EME2, ATM, NBN	68	92	19256	12.312020460358056	0.9999006868866034	0.038632281217130714	0.0345782763980491
GOTERM_BP_ALL	GO:0000077~DNA damage checkpoint	4	5.797101449275362	0.008270839740009596	FZR1, EME2, ATM, NBN	68	119	19256	9.518536826495303	0.9999999934550591	0.07187074532697994	0.06432875353340796
GOTERM_BP_ALL	GO:0031570~DNA integrity checkpoint	4	5.797101449275362	0.009873787270898967	FZR1, EME2, ATM, NBN	68	127	19256	8.918943955534969	0.9999999998333227	0.08263376210479283	0.07396231793330223
Annotation Cluster 27	Enrichment Score: 2.160663394743204
Category	Term	Count	%	PValue	Genes	List Total	Pop Hits	Pop Total	Fold Enrichment	Bonferroni	Benjamini	FDR
GOTERM_BP_ALL	GO:0044702~single organism reproductive process	13	18.84057971014493	0.003952228156758245	ACTR2, TOP3A, UBE2A, SIRT7, SMC3, EGFR, NIPBL, FZR1, HERC2, EME2, RAD21, ATM, NBN	68	1450	19256	2.5388235294117645	0.9998747718807702	0.03798158245562584	0.03399586083991202
GOTERM_BP_ALL	GO:0022414~reproductive process	13	18.84057971014493	0.009068059788865393	ACTR2, TOP3A, UBE2A, SIRT7, SMC3, EGFR, NIPBL, FZR1, HERC2, EME2, RAD21, ATM, NBN	68	1612	19256	2.283681214421252	0.9999999989445357	0.07731714135769441	0.06920361417818327
GOTERM_BP_ALL	GO:0000003~reproduction	13	18.84057971014493	0.009197153459465417	ACTR2, TOP3A, UBE2A, SIRT7, SMC3, EGFR, NIPBL, FZR1, HERC2, EME2, RAD21, ATM, NBN	68	1615	19256	2.2794390821344015	0.9999999992146553	0.07783262703756554	0.06966500568177163
Annotation Cluster 28	Enrichment Score: 2.064981988980289
Category	Term	Count	%	PValue	Genes	List Total	Pop Hits	Pop Total	Fold Enrichment	Bonferroni	Benjamini	FDR
GOTERM_BP_ALL	GO:0098732~macromolecule deacylation	4	5.797101449275362	0.012354295561428374	NIPBL, MORF4L2, SMARCAD1, SIRT7	68	138	19256	8.208013640238704	0.9999999999994376	0.09831418362568263	0.08799726312175297
GOTERM_BP_ALL	GO:0035601~protein deacylation	4	5.797101449275362	0.011414831067746453	NIPBL, MORF4L2, SMARCAD1, SIRT7	68	134	19256	8.453028972783143	0.9999999999951362	0.09213109203433792	0.082463014475179
GOTERM_BP_ALL	GO:0006476~protein deacetylation	4	5.797101449275362	0.009051409790314033	NIPBL, MORF4L2, SMARCAD1, SIRT7	68	123	19256	9.208990913438546	0.9999999989035201	0.07731714135769441	0.06920361417818327
GOTERM_BP_ALL	GO:0016575~histone deacetylation	4	5.797101449275362	0.004305943638696885	NIPBL, MORF4L2, SMARCAD1, SIRT7	68	94	19256	12.050062578222779	0.9999440628394741	0.04069116738568556	0.03642110661064449
Annotation Cluster 29	Enrichment Score: 1.9612433654571855
Category	Term	Count	%	PValue	Genes	List Total	Pop Hits	Pop Total	Fold Enrichment	Bonferroni	Benjamini	FDR
GOTERM_BP_ALL	GO:0051983~regulation of chromosome segregation	4	5.797101449275362	0.01800157739576128	NIPBL, RAD21, ATM, ARID2	68	159	19256	7.12393636699963	1.0	0.13609192511195525	0.12181067371131798
GOTERM_BP_ALL	GO:0033045~regulation of sister chromatid segregation	4	5.797101449275362	0.009873787270898967	NIPBL, RAD21, ATM, ARID2	68	127	19256	8.918943955534969	0.9999999998333227	0.08263376210479283	0.07396231793330223
GOTERM_BP_ALL	GO:0033047~regulation of mitotic sister chromatid segregation	4	5.797101449275362	0.00735318640265434	NIPBL, RAD21, ATM, ARID2	68	114	19256	9.936016511867905	0.999999946630371	0.0643900647151353	0.05763308261539888
Annotation Cluster 30	Enrichment Score: 1.8695491189903664
Category	Term	Count	%	PValue	Genes	List Total	Pop Hits	Pop Total	Fold Enrichment	Bonferroni	Benjamini	FDR
REACTOME_PATHWAY	R-HSA-6804756~Regulation of TP53 Activity through Phosphorylation	3	4.3478260869565215	0.07141692181277054	TOP3A, ATM, NBN	53	92	10882	6.69524200164069	0.9999999999625089	0.2830548730384198	0.23254046492694797
REACTOME_PATHWAY	R-HSA-912446~Meiotic recombination	3	4.3478260869565215	0.06348281809192644	TOP3A, ATM, NBN	53	86	10882	7.1623519087319	0.9999999994096591	0.2645117420496935	0.21730656962236355
REACTOME_PATHWAY	R-HSA-5693579~Homologous DNA Pairing and Strand Exchange	3	4.3478260869565215	0.017848311756001434	TOP3A, ATM, NBN	53	43	10882	14.3247038174638	0.9970768179005727	0.09063595813594479	0.07446092560706848
REACTOME_PATHWAY	R-HSA-9701190~Defective homologous recombination repair (HRR) due to BRCA2 loss of function	3	4.3478260869565215	0.01630626485638323	TOP3A, ATM, NBN	53	41	10882	15.023469857340082	0.9951403008602416	0.08547638836007339	0.07022214059119875
REACTOME_PATHWAY	R-HSA-9675136~Diseases of DNA Double-Strand Break Repair	3	4.3478260869565215	0.01630626485638323	TOP3A, ATM, NBN	53	41	10882	15.023469857340082	0.9951403008602416	0.08547638836007339	0.07022214059119875
REACTOME_PATHWAY	R-HSA-5693616~Presynaptic phase of homologous DNA pairing and strand exchange	3	4.3478260869565215	0.015557919638973744	TOP3A, ATM, NBN	53	40	10882	15.399056603773586	0.993782512472036	0.08427206471110778	0.06923274239343316
KEGG_PATHWAY	hsa03440:Homologous recombination	3	4.3478260869565215	0.013943386915495687	TOP3A, ATM, NBN	37	41	8156	16.129202373104814	0.7365636154764997	0.2207702928286817	0.21379859937093387
REACTOME_PATHWAY	R-HSA-5685938~HDR through Single Strand Annealing (SSA)	3	4.3478260869565215	0.013405487790322074	TOP3A, ATM, NBN	53	37	10882	16.64762876083631	0.9873835456679245	0.07643479880446798	0.06279412701782446
REACTOME_PATHWAY	R-HSA-9709570~Impaired BRCA2 binding to RAD51	3	4.3478260869565215	0.01204930107578081	TOP3A, ATM, NBN	53	35	10882	17.5989218328841	0.9803107855410848	0.0699289794576565	0.0574493462005978
REACTOME_PATHWAY	R-HSA-9701192~Defective HDR through Homologous Recombination (HRR) due to BRCA1 loss-of-function	3	4.3478260869565215	0.006262888902454587	TOP3A, ATM, NBN	53	25	10882	24.63849056603774	0.8693922747933963	0.03865309850122263	0.03175500707638906
REACTOME_PATHWAY	R-HSA-9701193~Defective HDR through Homologous Recombination (HRR) due to PALB2 loss of function	3	4.3478260869565215	0.006262888902454587	TOP3A, ATM, NBN	53	25	10882	24.63849056603774	0.8693922747933963	0.03865309850122263	0.03175500707638906
REACTOME_PATHWAY	R-HSA-9704331~Defective HDR through Homologous Recombination Repair (HRR) due to PALB2 loss of BRCA1 binding function	3	4.3478260869565215	0.006262888902454587	TOP3A, ATM, NBN	53	25	10882	24.63849056603774	0.8693922747933963	0.03865309850122263	0.03175500707638906
REACTOME_PATHWAY	R-HSA-9704646~Defective HDR through Homologous Recombination Repair (HRR) due to PALB2 loss of BRCA2/RAD51/RAD51C binding function	3	4.3478260869565215	0.006262888902454587	TOP3A, ATM, NBN	53	25	10882	24.63849056603774	0.8693922747933963	0.03865309850122263	0.03175500707638906
REACTOME_PATHWAY	R-HSA-9709603~Impaired BRCA2 binding to PALB2	3	4.3478260869565215	0.005779440144102914	TOP3A, ATM, NBN	53	24	10882	25.66509433962264	0.8470999224231778	0.03865309850122263	0.03175500707638906
Annotation Cluster 31	Enrichment Score: 1.7903813991591995
Category	Term	Count	%	PValue	Genes	List Total	Pop Hits	Pop Total	Fold Enrichment	Bonferroni	Benjamini	FDR
REACTOME_PATHWAY	R-HSA-2468052~Establishment of Sister Chromatid Cohesion	4	5.797101449275362	1.6529924460278755E-5	RAD21, PDS5B, SMC3, PDS5A	53	11	10882	74.66209262435677	0.005341423385620714	2.5295754563312435E-4	2.0781435287398214E-4
REACTOME_PATHWAY	R-HSA-2555396~Mitotic Metaphase and Anaphase	4	5.797101449275362	0.10378368015525222	RAD21, PDS5B, SMC3, PDS5A	53	237	10882	3.4653291935355464	0.9999999999999997	0.3729214139084024	0.3063692846570567
REACTOME_PATHWAY	R-HSA-68882~Mitotic Anaphase	4	5.797101449275362	0.10280254320224594	RAD21, PDS5B, SMC3, PDS5A	53	236	10882	3.4800127918132393	0.9999999999999994	0.3729214139084024	0.3063692846570567
REACTOME_PATHWAY	R-HSA-68877~Mitotic Prometaphase	4	5.797101449275362	0.0735327663216347	RAD21, PDS5B, SMC3, PDS5A	53	204	10882	4.025897151313355	0.9999999999820964	0.28792950668109973	0.23654516395031888
REACTOME_PATHWAY	R-HSA-2467813~Separation of Sister Chromatids	4	5.797101449275362	0.06290726336468765	RAD21, PDS5B, SMC3, PDS5A	53	191	10882	4.299911093549343	0.999999999279634	0.2645117420496935	0.21730656962236355
REACTOME_PATHWAY	R-HSA-2500257~Resolution of Sister Chromatid Cohesion	4	5.797101449275362	0.02218840649608452	RAD21, PDS5B, SMC3, PDS5A	53	126	10882	6.51811919736448	0.9993038881370025	0.11094203248042261	0.0911431466839164
Annotation Cluster 32	Enrichment Score: 1.5075151020826525
Category	Term	Count	%	PValue	Genes	List Total	Pop Hits	Pop Total	Fold Enrichment	Bonferroni	Benjamini	FDR
GOTERM_BP_ALL	GO:0007052~mitotic spindle organization	4	5.797101449275362	0.00865592768365075	VCP, BCCIP, SMC3, HSPA1A	68	121	19256	9.361205639280506	0.9999999972885876	0.07464503416927719	0.06681191329966168
GOTERM_BP_ALL	GO:1902850~microtubule cytoskeleton organization involved in mitosis	4	5.797101449275362	0.008852365754319485	VCP, BCCIP, SMC3, HSPA1A	68	122	19256	9.284474445515912	0.9999999982705293	0.07604986943483558	0.06806932758056271
GOTERM_BP_ALL	GO:0007051~spindle organization	4	5.797101449275362	0.03213766898272641	VCP, BCCIP, SMC3, HSPA1A	68	199	19256	5.691989358557493	1.0	0.21954287124344424	0.1965044217919717
GOTERM_BP_ALL	GO:0000226~microtubule cytoskeleton organization	4	5.797101449275362	0.37892411903007006	VCP, BCCIP, SMC3, HSPA1A	68	633	19256	1.7894247746491962	1.0	1.0	0.8954565505072783
Annotation Cluster 33	Enrichment Score: 1.5060514837788066
Category	Term	Count	%	PValue	Genes	List Total	Pop Hits	Pop Total	Fold Enrichment	Bonferroni	Benjamini	FDR
GOTERM_BP_ALL	GO:0030162~regulation of proteolysis	4	5.797101449275362	0.5128161667081991	VCP, FZR1, UBE2V2, HSPA1A	68	779	19256	1.4540511968587178	1.0	1.0	0.8954565505072783
GOTERM_BP_ALL	GO:0045862~positive regulation of proteolysis	4	5.797101449275362	0.14859502520075235	VCP, FZR1, UBE2V2, HSPA1A	68	383	19256	2.957456611887575	1.0	0.6863819086666116	0.6143541775102389
GOTERM_BP_ALL	GO:1903362~regulation of cellular protein catabolic process	4	5.797101449275362	0.06093519197826383	VCP, FZR1, UBE2V2, HSPA1A	68	258	19256	4.390332877336982	1.0	0.3494070088033125	0.3127408412128414
GOTERM_BP_ALL	GO:0045732~positive regulation of protein catabolic process	4	5.797101449275362	0.055954666904295416	VCP, FZR1, UBE2V2, HSPA1A	68	249	19256	4.549019607843137	1.0	0.3287699081319741	0.29426936221689043
GOTERM_BP_ALL	GO:1903050~regulation of proteolysis involved in cellular protein catabolic process	4	5.797101449275362	0.04273741277703959	VCP, FZR1, UBE2V2, HSPA1A	68	223	19256	5.079398575573728	1.0	0.2730378934600726	0.24438576883771934
GOTERM_BP_ALL	GO:0061136~regulation of proteasomal protein catabolic process	4	5.797101449275362	0.02818699643421004	VCP, FZR1, UBE2V2, HSPA1A	68	189	19256	5.993152816682229	1.0	0.19791983873928287	0.17715047294565442
GOTERM_BP_ALL	GO:1903364~positive regulation of cellular protein catabolic process	4	5.797101449275362	0.016832444703970446	VCP, FZR1, UBE2V2, HSPA1A	68	155	19256	7.307779886148008	1.0	0.12941011724950838	0.11583004321715257
GOTERM_BP_ALL	GO:0032434~regulation of proteasomal ubiquitin-dependent protein catabolic process	4	5.797101449275362	0.013589446621255307	VCP, FZR1, UBE2V2, HSPA1A	68	143	19256	7.921020156314274	0.9999999999999671	0.10650659692785218	0.09532997873171954
GOTERM_BP_ALL	GO:1903052~positive regulation of proteolysis involved in cellular protein catabolic process	4	5.797101449275362	0.0109612091745248	VCP, FZR1, UBE2V2, HSPA1A	68	132	19256	8.581105169340464	0.9999999999862268	0.08974737331343771	0.0803294390768424
GOTERM_BP_ALL	GO:1901800~positive regulation of proteasomal protein catabolic process	4	5.797101449275362	0.00735318640265434	VCP, FZR1, UBE2V2, HSPA1A	68	114	19256	9.936016511867905	0.999999946630371	0.0643900647151353	0.05763308261539888
GOTERM_BP_ALL	GO:0032436~positive regulation of proteasomal ubiquitin-dependent protein catabolic process	4	5.797101449275362	0.0047013562817215145	VCP, FZR1, UBE2V2, HSPA1A	68	97	19256	11.677380230442692	0.9999772860627263	0.043521126722222025	0.03895409490569255
Annotation Cluster 34	Enrichment Score: 1.3932707915026055
Category	Term	Count	%	PValue	Genes	List Total	Pop Hits	Pop Total	Fold Enrichment	Bonferroni	Benjamini	FDR
GOTERM_MF_ALL	GO:0003712~transcription cofactor activity	6	8.695652173913043	0.03822700463317949	TRRAP, TDP2, JMY, APBB1, SIRT7, HSPA1A	68	522	18811	3.179682217714672	0.9999973030156538	0.21464571537589797	0.18528687892630702
GOTERM_MF_ALL	GO:0000989~transcription factor activity, transcription factor binding	6	8.695652173913043	0.03849269667835252	TRRAP, TDP2, JMY, APBB1, SIRT7, HSPA1A	68	523	18811	3.1736025194016424	0.999997537358234	0.21464571537589797	0.18528687892630702
GOTERM_MF_ALL	GO:0000988~transcription factor activity, protein binding	6	8.695652173913043	0.044919924622617124	TRRAP, TDP2, JMY, APBB1, SIRT7, HSPA1A	68	546	18811	3.039915966386555	0.9999997289251206	0.23677633390122454	0.20439051315485646
Annotation Cluster 35	Enrichment Score: 1.323838626079737
Category	Term	Count	%	PValue	Genes	List Total	Pop Hits	Pop Total	Fold Enrichment	Bonferroni	Benjamini	FDR
GOTERM_BP_ALL	GO:0030071~regulation of mitotic metaphase/anaphase transition	3	4.3478260869565215	0.04165809328916668	RAD21, ATM, ARID2	68	93	19256	9.13472485768501	1.0	0.2676502990930029	0.2395635393116384
GOTERM_BP_ALL	GO:1902099~regulation of metaphase/anaphase transition of cell cycle	3	4.3478260869565215	0.04411189475028428	RAD21, ATM, ARID2	68	96	19256	8.849264705882353	1.0	0.28024027253121775	0.25083234269769494
GOTERM_BP_ALL	GO:0010965~regulation of mitotic sister chromatid separation	3	4.3478260869565215	0.04661832773930788	RAD21, ATM, ARID2	68	99	19256	8.581105169340464	1.0	0.2920728378805256	0.2614232190905939
GOTERM_BP_ALL	GO:0044784~metaphase/anaphase transition of cell cycle	3	4.3478260869565215	0.04661832773930788	RAD21, ATM, ARID2	68	99	19256	8.581105169340464	1.0	0.2920728378805256	0.2614232190905939
GOTERM_BP_ALL	GO:0051306~mitotic sister chromatid separation	3	4.3478260869565215	0.049176068039148854	RAD21, ATM, ARID2	68	102	19256	8.328719723183392	1.0	0.30556526661038247	0.2734997756697868
GOTERM_BP_ALL	GO:1905818~regulation of chromosome separation	3	4.3478260869565215	0.05805584629663616	RAD21, ATM, ARID2	68	112	19256	7.585084033613446	1.0	0.33589453928768065	0.30064634689329445
Annotation Cluster 36	Enrichment Score: 1.2642664511649233
Category	Term	Count	%	PValue	Genes	List Total	Pop Hits	Pop Total	Fold Enrichment	Bonferroni	Benjamini	FDR
GOTERM_BP_ALL	GO:0045892~negative regulation of transcription, DNA-templated	10	14.492753623188406	0.05284503932059034	XRCC6, NIPBL, PRRX1, TDP2, MORF4L2, ZBTB1, APBB1, SIRT7, ASF1A, HSPA1A	68	1401	19256	2.0212453289667045	1.0	0.3196067978109304	0.2860678128554624
GOTERM_BP_ALL	GO:1903507~negative regulation of nucleic acid-templated transcription	10	14.492753623188406	0.05343478620631038	XRCC6, NIPBL, PRRX1, TDP2, MORF4L2, ZBTB1, APBB1, SIRT7, ASF1A, HSPA1A	68	1404	19256	2.016926428691135	1.0	0.3209459386210065	0.2872664265434935
GOTERM_BP_ALL	GO:1902679~negative regulation of RNA biosynthetic process	10	14.492753623188406	0.05706533156956832	XRCC6, NIPBL, PRRX1, TDP2, MORF4L2, ZBTB1, APBB1, SIRT7, ASF1A, HSPA1A	68	1422	19256	1.991395714403905	1.0	0.33356745360768286	0.2985634615624322
Annotation Cluster 37	Enrichment Score: 1.1464507320654551
Category	Term	Count	%	PValue	Genes	List Total	Pop Hits	Pop Total	Fold Enrichment	Bonferroni	Benjamini	FDR
REACTOME_PATHWAY	R-HSA-73886~Chromosome Maintenance	3	4.3478260869565215	0.1457202481581742	RTEL1, LIG1, TERF2IP	53	141	10882	4.368526696105982	1.0	0.5038200069298576	0.41390751338545223
REACTOME_PATHWAY	R-HSA-157579~Telomere Maintenance	3	4.3478260869565215	0.10144150795321243	RTEL1, LIG1, TERF2IP	53	113	10882	5.450993488061446	0.9999999999999991	0.3729214139084024	0.3063692846570567
REACTOME_PATHWAY	R-HSA-180786~Extension of Telomeres	3	4.3478260869565215	0.024598702785769123	RTEL1, LIG1, TERF2IP	53	51	10882	12.077691453940067	0.9996871050577724	0.12112997583901461	0.0995129339969751
Annotation Cluster 38	Enrichment Score: 1.084644991517151
Category	Term	Count	%	PValue	Genes	List Total	Pop Hits	Pop Total	Fold Enrichment	Bonferroni	Benjamini	FDR
GOTERM_MF_ALL	GO:0008234~cysteine-type peptidase activity	3	4.3478260869565215	0.15191631726211996	USP10, USP1, USP51	68	194	18811	4.2778198908429355	1.0	0.6126821750295046	0.5288806617275967
GOTERM_MF_ALL	GO:0019783~ubiquitin-like protein-specific protease activity	3	4.3478260869565215	0.08045790996434804	USP10, USP1, USP51	68	132	18811	6.287098930481283	0.9999999999989647	0.35548667062760336	0.30686387373325036
GOTERM_MF_ALL	GO:0101005~ubiquitinyl hydrolase activity	3	4.3478260869565215	0.0682473715769927	USP10, USP1, USP51	68	120	18811	6.915808823529412	0.9999999999205843	0.3301968418945676	0.28503314011567543
GOTERM_MF_ALL	GO:0036459~thiol-dependent ubiquitinyl hydrolase activity	3	4.3478260869565215	0.06726017159228698	USP10, USP1, USP51	68	119	18811	6.973924864063273	0.9999999998874847	0.3301968418945676	0.28503314011567543
GOTERM_MF_ALL	GO:0004843~thiol-dependent ubiquitin-specific protease activity	3	4.3478260869565215	0.06726017159228698	USP10, USP1, USP51	68	119	18811	6.973924864063273	0.9999999998874847	0.3301968418945676	0.28503314011567543
Annotation Cluster 39	Enrichment Score: 0.9842782440744748
Category	Term	Count	%	PValue	Genes	List Total	Pop Hits	Pop Total	Fold Enrichment	Bonferroni	Benjamini	FDR
GOTERM_CC_ALL	GO:0016591~DNA-directed RNA polymerase II, holoenzyme	3	4.3478260869565215	0.0827405447014632	NIPBL, TRRAP, INTS3	68	146	20472	6.186140209508461	0.9999999999998852	0.3400142091603831	0.28778014224588944
GOTERM_CC_ALL	GO:0055029~nuclear DNA-directed RNA polymerase complex	3	4.3478260869565215	0.10796868820313348	NIPBL, TRRAP, INTS3	68	171	20472	5.281733746130031	1.0	0.40888046955957236	0.3460669481489714
GOTERM_CC_ALL	GO:0000428~DNA-directed RNA polymerase complex	3	4.3478260869565215	0.11112212912244528	NIPBL, TRRAP, INTS3	68	174	20472	5.190669371196755	1.0	0.40888046955957236	0.3460669481489714
GOTERM_CC_ALL	GO:0030880~RNA polymerase complex	3	4.3478260869565215	0.11643144013690075	NIPBL, TRRAP, INTS3	68	179	20472	5.0456786066381865	1.0	0.42126753587372556	0.3565510738409503
Annotation Cluster 40	Enrichment Score: 0.9192389827770443
Category	Term	Count	%	PValue	Genes	List Total	Pop Hits	Pop Total	Fold Enrichment	Bonferroni	Benjamini	FDR
GOTERM_BP_ALL	GO:0009166~nucleotide catabolic process	3	4.3478260869565215	0.024088525682845734	VCP, OGG1, SAMHD1	68	69	19256	12.312020460358058	1.0	0.17510505207914784	0.15672983056466935
GOTERM_BP_ALL	GO:1901292~nucleoside phosphate catabolic process	3	4.3478260869565215	0.030943052685572858	VCP, OGG1, SAMHD1	68	79	19256	10.753536857781087	1.0	0.21266316209357347	0.19034665742943302
GOTERM_BP_ALL	GO:0046434~organophosphate catabolic process	3	4.3478260869565215	0.10260014267957152	VCP, OGG1, SAMHD1	68	156	19256	5.4457013574660635	1.0	0.5312719716832608	0.47552120922267166
GOTERM_BP_ALL	GO:1901565~organonitrogen compound catabolic process	3	4.3478260869565215	0.37859963349254944	VCP, OGG1, SAMHD1	68	377	19256	2.253393665158371	1.0	1.0	0.8954565505072783
GOTERM_BP_ALL	GO:0044712~single-organism catabolic process	3	4.3478260869565215	0.8751924353309041	VCP, OGG1, SAMHD1	68	1016	19256	0.8361509958314035	1.0	1.0	0.8954565505072783
Annotation Cluster 41	Enrichment Score: 0.8986079241885848
Category	Term	Count	%	PValue	Genes	List Total	Pop Hits	Pop Total	Fold Enrichment	Bonferroni	Benjamini	FDR
GOTERM_BP_ALL	GO:0006334~nucleosome assembly	3	4.3478260869565215	0.08136114584889576	SHPRH, POLE3, ASF1A	68	136	19256	6.246539792387544	1.0	0.44145234159161617	0.3951270958690392
GOTERM_BP_ALL	GO:0031497~chromatin assembly	3	4.3478260869565215	0.12981748005898971	SHPRH, POLE3, ASF1A	68	180	19256	4.719607843137255	1.0	0.6331742898361046	0.5667300742360196
GOTERM_BP_ALL	GO:0006323~DNA packaging	3	4.3478260869565215	0.19073306883245014	SHPRH, POLE3, ASF1A	68	230	19256	3.6936061381074174	1.0	0.8010788890962907	0.7170150550553218
Annotation Cluster 42	Enrichment Score: 0.8443349953622324
Category	Term	Count	%	PValue	Genes	List Total	Pop Hits	Pop Total	Fold Enrichment	Bonferroni	Benjamini	FDR
GOTERM_CC_ALL	GO:1904813~ficolin-1-rich granule lumen	4	5.797101449275362	0.007837552816330279	ACTR2, XRCC6, VCP, HSPA1A	68	124	20472	9.71157495256167	0.9337690639017425	0.053018739639881296	0.04487383181114591
GOTERM_CC_ALL	GO:0101002~ficolin-1-rich granule	4	5.797101449275362	0.007837552816330279	ACTR2, XRCC6, VCP, HSPA1A	68	124	20472	9.71157495256167	0.9337690639017425	0.053018739639881296	0.04487383181114591
REACTOME_PATHWAY	R-HSA-6798695~Neutrophil degranulation	4	5.797101449275362	0.4067925783163018	ACTR2, XRCC6, VCP, HSPA1A	53	482	10882	1.703906678149221	1.0	1.0	0.8240740740740741
GOTERM_CC_ALL	GO:0030141~secretory granule	4	5.797101449275362	0.5589031337744138	ACTR2, XRCC6, VCP, HSPA1A	68	886	20472	1.3591820475368477	1.0	1.0	0.8488372093023255
GOTERM_CC_ALL	GO:0099503~secretory vesicle	4	5.797101449275362	0.6873898580851892	ACTR2, XRCC6, VCP, HSPA1A	68	1070	20472	1.125453545904343	1.0	1.0	0.8488372093023255
REACTOME_PATHWAY	R-HSA-168249~Innate Immune System	4	5.797101449275362	0.8947802324176335	ACTR2, XRCC6, VCP, HSPA1A	53	1063	10882	0.7726086725003993	1.0	1.0	0.8947802324176335
Annotation Cluster 43	Enrichment Score: 0.8363876862941478
Category	Term	Count	%	PValue	Genes	List Total	Pop Hits	Pop Total	Fold Enrichment	Bonferroni	Benjamini	FDR
GOTERM_BP_ALL	GO:0016032~viral process	6	8.695652173913043	0.1291270816133921	VCP, DEK, SAMHD1, EGFR, HSPA1A, ZMPSTE24	68	769	19256	2.209439302378949	1.0	0.6311642696102873	0.5649309820585904
GOTERM_BP_ALL	GO:0044764~multi-organism cellular process	6	8.695652173913043	0.14004204746999757	VCP, DEK, SAMHD1, EGFR, HSPA1A, ZMPSTE24	68	790	19256	2.1507073715562175	1.0	0.6672591673570473	0.5972381436220484
GOTERM_BP_ALL	GO:0044403~symbiosis, encompassing mutualism through parasitism	6	8.695652173913043	0.15466049399966594	VCP, DEK, SAMHD1, EGFR, HSPA1A, ZMPSTE24	68	817	19256	2.0796313629490966	1.0	0.7043574305045027	0.6304433791552648
GOTERM_BP_ALL	GO:0044419~interspecies interaction between organisms	6	8.695652173913043	0.1613593272096434	VCP, DEK, SAMHD1, EGFR, HSPA1A, ZMPSTE24	68	829	19256	2.0495281345348757	1.0	0.7246791170524184	0.6486325430407448
Annotation Cluster 44	Enrichment Score: 0.7088491117492377
Category	Term	Count	%	PValue	Genes	List Total	Pop Hits	Pop Total	Fold Enrichment	Bonferroni	Benjamini	FDR
GOTERM_BP_ALL	GO:0005975~carbohydrate metabolic process	3	4.3478260869565215	0.6658121177350689	SIRT7, CLK2, ZMPSTE24	68	650	19256	1.3069683257918554	1.0	1.0	0.8954565505072783
GOTERM_BP_ALL	GO:0044262~cellular carbohydrate metabolic process	3	4.3478260869565215	0.3075703976993037	SIRT7, CLK2, ZMPSTE24	68	321	19256	2.646509070918087	1.0	1.0	0.8954565505072783
GOTERM_BP_ALL	GO:0006109~regulation of carbohydrate metabolic process	3	4.3478260869565215	0.1560557802109054	SIRT7, CLK2, ZMPSTE24	68	202	19256	4.20559114735003	1.0	0.7064561068230208	0.6323218240082594
GOTERM_BP_ALL	GO:0010675~regulation of cellular carbohydrate metabolic process	3	4.3478260869565215	0.1171358487259483	SIRT7, CLK2, ZMPSTE24	68	169	19256	5.026801253045597	1.0	0.5813218925830432	0.5203189779292672
GOTERM_BP_ALL	GO:0010906~regulation of glucose metabolic process	3	4.3478260869565215	0.07629367308434701	SIRT7, CLK2, ZMPSTE24	68	131	19256	6.484957341715313	1.0	0.42491038383092844	0.3803210225647199
Annotation Cluster 45	Enrichment Score: 0.6952780950152094
Category	Term	Count	%	PValue	Genes	List Total	Pop Hits	Pop Total	Fold Enrichment	Bonferroni	Benjamini	FDR
GOTERM_BP_ALL	GO:0002684~positive regulation of immune system process	4	5.797101449275362	0.7777110327442154	XRCC6, ZBTB1, ARID2, HSPA1A	68	1162	19256	0.9747899159663865	1.0	1.0	0.8954565505072783
GOTERM_BP_ALL	GO:1903706~regulation of hemopoiesis	4	5.797101449275362	0.21259789406250235	XRCC6, ZBTB1, ARID2, HSPA1A	68	457	19256	2.478568670356545	1.0	0.862561759809938	0.7720460195829691
GOTERM_BP_ALL	GO:1903708~positive regulation of hemopoiesis	4	5.797101449275362	0.0496350537795942	XRCC6, ZBTB1, ARID2, HSPA1A	68	237	19256	4.779349714569372	1.0	0.3075745955522395	0.2752982491053995
Annotation Cluster 46	Enrichment Score: 0.6558309626047539
Category	Term	Count	%	PValue	Genes	List Total	Pop Hits	Pop Total	Fold Enrichment	Bonferroni	Benjamini	FDR
GOTERM_BP_ALL	GO:0009117~nucleotide metabolic process	5	7.246376811594203	0.20646637793509753	VCP, PNKP, OGG1, SAMHD1, HSPA1A	68	673	19256	2.1038370771785684	1.0	0.8498470873989132	0.7606656029187804
GOTERM_BP_ALL	GO:0006753~nucleoside phosphate metabolic process	5	7.246376811594203	0.21301061550194197	VCP, PNKP, OGG1, SAMHD1, HSPA1A	68	682	19256	2.0760738312920477	1.0	0.8626929927828649	0.7721634811945397
GOTERM_BP_ALL	GO:0055086~nucleobase-containing small molecule metabolic process	5	7.246376811594203	0.24505102641971757	VCP, PNKP, OGG1, SAMHD1, HSPA1A	68	725	19256	1.9529411764705882	1.0	0.9486217187188146	0.8490749951495563
Annotation Cluster 47	Enrichment Score: 0.5942306564156482
Category	Term	Count	%	PValue	Genes	List Total	Pop Hits	Pop Total	Fold Enrichment	Bonferroni	Benjamini	FDR
GOTERM_BP_ALL	GO:0050867~positive regulation of cell activation	3	4.3478260869565215	0.5234249271149544	XRCC6, ZBTB1, ARID2	68	501	19256	1.6956674885523073	1.0	1.0	0.8954565505072783
GOTERM_BP_ALL	GO:0002696~positive regulation of leukocyte activation	3	4.3478260869565215	0.4937452364898306	XRCC6, ZBTB1, ARID2	68	474	19256	1.7922561429635147	1.0	1.0	0.8954565505072783
GOTERM_BP_ALL	GO:0051251~positive regulation of lymphocyte activation	3	4.3478260869565215	0.4335356184214224	XRCC6, ZBTB1, ARID2	68	422	19256	2.0131028714803456	1.0	1.0	0.8954565505072783
GOTERM_BP_ALL	GO:1902105~regulation of leukocyte differentiation	3	4.3478260869565215	0.32168690601239885	XRCC6, ZBTB1, ARID2	68	332	19256	2.558823529411765	1.0	1.0	0.8954565505072783
GOTERM_BP_ALL	GO:0045619~regulation of lymphocyte differentiation	3	4.3478260869565215	0.17324593224631302	XRCC6, ZBTB1, ARID2	68	216	19256	3.9330065359477127	1.0	0.7547516696255044	0.6755493339240626
GOTERM_BP_ALL	GO:1902107~positive regulation of leukocyte differentiation	3	4.3478260869565215	0.14161198196339336	XRCC6, ZBTB1, ARID2	68	190	19256	4.471207430340558	1.0	0.6705135179394075	0.6001509882790992
GOTERM_BP_ALL	GO:0045621~positive regulation of lymphocyte differentiation	3	4.3478260869565215	0.07830813304099103	XRCC6, ZBTB1, ARID2	68	133	19256	6.387439186200796	1.0	0.4289923810071683	0.38397466201258884
Annotation Cluster 48	Enrichment Score: 0.5658388862584992
Category	Term	Count	%	PValue	Genes	List Total	Pop Hits	Pop Total	Fold Enrichment	Bonferroni	Benjamini	FDR
GOTERM_BP_ALL	GO:0035265~organ growth	3	4.3478260869565215	0.13450676234994088	PARP2, ARID2, ZMPSTE24	68	184	19256	4.617007672634271	1.0	0.6496112484763245	0.5814421668460928
GOTERM_BP_ALL	GO:0048738~cardiac muscle tissue development	3	4.3478260869565215	0.20972402372591195	PARP2, ARID2, ZMPSTE24	68	245	19256	3.467466986794718	1.0	0.8570343888475105	0.7670986813758581
GOTERM_BP_ALL	GO:0014706~striated muscle tissue development	3	4.3478260869565215	0.4239447083892931	PARP2, ARID2, ZMPSTE24	68	414	19256	2.052003410059676	1.0	1.0	0.8954565505072783
GOTERM_BP_ALL	GO:0060537~muscle tissue development	3	4.3478260869565215	0.4559769986236624	PARP2, ARID2, ZMPSTE24	68	441	19256	1.9263705482192879	1.0	1.0	0.8954565505072783
Annotation Cluster 49	Enrichment Score: 0.5467905838628098
Category	Term	Count	%	PValue	Genes	List Total	Pop Hits	Pop Total	Fold Enrichment	Bonferroni	Benjamini	FDR
GOTERM_BP_ALL	GO:0042325~regulation of phosphorylation	9	13.043478260869565	0.2240943707815612	XRCC6, VCP, MCM7, PPP4R2, BCCIP, TERF2IP, ATM, NBN, EGFR	68	1673	19256	1.5233641573784324	1.0	0.8916597068992645	0.7980904783974898
GOTERM_BP_ALL	GO:0019220~regulation of phosphate metabolic process	9	13.043478260869565	0.3182677147336313	XRCC6, VCP, MCM7, PPP4R2, BCCIP, TERF2IP, ATM, NBN, EGFR	68	1859	19256	1.3709457962851628	1.0	1.0	0.8954565505072783
GOTERM_BP_ALL	GO:0051174~regulation of phosphorus metabolic process	9	13.043478260869565	0.3209258612662167	XRCC6, VCP, MCM7, PPP4R2, BCCIP, TERF2IP, ATM, NBN, EGFR	68	1864	19256	1.3672683665740974	1.0	1.0	0.8954565505072783
Annotation Cluster 50	Enrichment Score: 0.5239213253616961
Category	Term	Count	%	PValue	Genes	List Total	Pop Hits	Pop Total	Fold Enrichment	Bonferroni	Benjamini	FDR
GOTERM_BP_ALL	GO:0032273~positive regulation of protein polymerization	3	4.3478260869565215	0.10260014267957152	ACTR2, JMY, HSPA1A	68	156	19256	5.4457013574660635	1.0	0.5312719716832608	0.47552120922267166
GOTERM_BP_ALL	GO:1902905~positive regulation of supramolecular fiber organization	3	4.3478260869565215	0.19073306883245014	ACTR2, JMY, HSPA1A	68	230	19256	3.6936061381074174	1.0	0.8010788890962907	0.7170150550553218
GOTERM_BP_ALL	GO:0051495~positive regulation of cytoskeleton organization	3	4.3478260869565215	0.21993510662835766	ACTR2, JMY, HSPA1A	68	253	19256	3.3578237619158338	1.0	0.8809311684154442	0.7884877741990086
GOTERM_BP_ALL	GO:0032271~regulation of protein polymerization	3	4.3478260869565215	0.22249511337050074	ACTR2, JMY, HSPA1A	68	255	19256	3.331487889273357	1.0	0.8868522269319784	0.793787487068746
GOTERM_BP_ALL	GO:0051258~protein polymerization	3	4.3478260869565215	0.3204060647295456	ACTR2, JMY, HSPA1A	68	331	19256	2.5665541140927672	1.0	1.0	0.8954565505072783
GOTERM_BP_ALL	GO:1902903~regulation of supramolecular fiber organization	3	4.3478260869565215	0.42153437533182836	ACTR2, JMY, HSPA1A	68	412	19256	2.0619645916619076	1.0	1.0	0.8954565505072783
GOTERM_BP_ALL	GO:0051493~regulation of cytoskeleton organization	3	4.3478260869565215	0.6285033500096224	ACTR2, JMY, HSPA1A	68	607	19256	1.399554220370191	1.0	1.0	0.8954565505072783
GOTERM_BP_ALL	GO:0097435~supramolecular fiber organization	3	4.3478260869565215	0.7917700677828734	ACTR2, JMY, HSPA1A	68	832	19256	1.021069004524887	1.0	1.0	0.8954565505072783
Annotation Cluster 51	Enrichment Score: 0.48319845941441447
Category	Term	Count	%	PValue	Genes	List Total	Pop Hits	Pop Total	Fold Enrichment	Bonferroni	Benjamini	FDR
GOTERM_CC_ALL	GO:0031965~nuclear membrane	4	5.797101449275362	0.08128216023627573	FZR1, ZBTB1, EGFR, ZMPSTE24	68	310	20472	3.884629981024668	0.9999999999998015	0.3400142091603831	0.28778014224588944
GOTERM_CC_ALL	GO:0005635~nuclear envelope	4	5.797101449275362	0.22042246206206648	FZR1, ZBTB1, EGFR, ZMPSTE24	68	495	20472	2.4327985739750444	1.0	0.7103673678327606	0.6012384678468581
GOTERM_CC_ALL	GO:0031975~envelope	4	5.797101449275362	0.8071932805615774	FZR1, ZBTB1, EGFR, ZMPSTE24	68	1301	20472	0.9256228240719807	1.0	1.0	0.8488372093023255
GOTERM_CC_ALL	GO:0031967~organelle envelope	4	5.797101449275362	0.8071932805615774	FZR1, ZBTB1, EGFR, ZMPSTE24	68	1301	20472	0.9256228240719807	1.0	1.0	0.8488372093023255
Annotation Cluster 52	Enrichment Score: 0.480568568883387
Category	Term	Count	%	PValue	Genes	List Total	Pop Hits	Pop Total	Fold Enrichment	Bonferroni	Benjamini	FDR
REACTOME_PATHWAY	R-HSA-983168~Antigen processing: Ubiquitination & Proteasome degradation	4	5.797101449275362	0.18304880822486352	FZR1, HERC2, UBE2V2, UBE2A	53	309	10882	2.6578738474690113	1.0	0.5890184423077292	0.4839013049112729
REACTOME_PATHWAY	R-HSA-983169~Class I MHC mediated antigen processing & presentation	4	5.797101449275362	0.27386949158121465	FZR1, HERC2, UBE2V2, UBE2A	53	381	10882	2.155598474718962	1.0	0.8018701330080609	0.6587671554250839
REACTOME_PATHWAY	R-HSA-1280218~Adaptive Immune System	4	5.797101449275362	0.7214126146180402	FZR1, HERC2, UBE2V2, UBE2A	53	769	10882	1.0679883210246093	1.0	1.0	0.8240740740740741
Annotation Cluster 53	Enrichment Score: 0.46476514690663717
Category	Term	Count	%	PValue	Genes	List Total	Pop Hits	Pop Total	Fold Enrichment	Bonferroni	Benjamini	FDR
GOTERM_BP_ALL	GO:0050865~regulation of cell activation	4	5.797101449275362	0.4899305443126032	XRCC6, ZBTB1, ATM, ARID2	68	753	19256	1.504257479884384	1.0	1.0	0.8954565505072783
GOTERM_BP_ALL	GO:0002694~regulation of leukocyte activation	4	5.797101449275362	0.43721184007992153	XRCC6, ZBTB1, ATM, ARID2	68	695	19256	1.629792636479052	1.0	1.0	0.8954565505072783
GOTERM_BP_ALL	GO:0002521~leukocyte differentiation	4	5.797101449275362	0.3531603549589793	XRCC6, ZBTB1, ATM, ARID2	68	606	19256	1.8691516210444576	1.0	1.0	0.8954565505072783
GOTERM_BP_ALL	GO:0051249~regulation of lymphocyte activation	4	5.797101449275362	0.34550435751842934	XRCC6, ZBTB1, ATM, ARID2	68	598	19256	1.8941569939012395	1.0	1.0	0.8954565505072783
GOTERM_BP_ALL	GO:0030098~lymphocyte differentiation	4	5.797101449275362	0.18151911320794034	XRCC6, ZBTB1, ATM, ARID2	68	422	19256	2.684137161973794	1.0	0.7797070999159257	0.6978859844926494
Annotation Cluster 54	Enrichment Score: 0.45960953330180254
Category	Term	Count	%	PValue	Genes	List Total	Pop Hits	Pop Total	Fold Enrichment	Bonferroni	Benjamini	FDR
GOTERM_CC_ALL	GO:0036464~cytoplasmic ribonucleoprotein granule	3	4.3478260869565215	0.2008053091513502	UPF1, VCP, TOP1	68	253	20472	3.569867472680772	1.0	0.6535644495963756	0.5531617950207005
GOTERM_CC_ALL	GO:0035770~ribonucleoprotein granule	3	4.3478260869565215	0.22237587166938588	UPF1, VCP, TOP1	68	271	20472	3.332754504015629	1.0	0.7103673678327606	0.6012384678468581
GOTERM_CC_ALL	GO:0030529~intracellular ribonucleoprotein complex	3	4.3478260869565215	0.9360704715396342	UPF1, VCP, TOP1	68	1322	20472	0.6831894633799057	1.0	1.0	0.9360704715396342
Annotation Cluster 55	Enrichment Score: 0.44097567027778994
Category	Term	Count	%	PValue	Genes	List Total	Pop Hits	Pop Total	Fold Enrichment	Bonferroni	Benjamini	FDR
GOTERM_BP_ALL	GO:0010976~positive regulation of neuron projection development	3	4.3478260869565215	0.28049804858481925	ACTR2, UBE2V2, APBB1	68	300	19256	2.831764705882353	1.0	1.0	0.8954565505072783
GOTERM_BP_ALL	GO:0045666~positive regulation of neuron differentiation	3	4.3478260869565215	0.4020778496769612	ACTR2, UBE2V2, APBB1	68	396	19256	2.145276292335116	1.0	1.0	0.8954565505072783
GOTERM_BP_ALL	GO:0031346~positive regulation of cell projection organization	3	4.3478260869565215	0.42153437533182836	ACTR2, UBE2V2, APBB1	68	412	19256	2.0619645916619076	1.0	1.0	0.8954565505072783
Annotation Cluster 56	Enrichment Score: 0.4073285628909584
Category	Term	Count	%	PValue	Genes	List Total	Pop Hits	Pop Total	Fold Enrichment	Bonferroni	Benjamini	FDR
GOTERM_BP_ALL	GO:0010975~regulation of neuron projection development	4	5.797101449275362	0.28622017182853077	ACTR2, PRRX1, UBE2V2, APBB1	68	536	19256	2.1132572431957857	1.0	1.0	0.8954565505072783
GOTERM_BP_ALL	GO:0045664~regulation of neuron differentiation	4	5.797101449275362	0.43813782927372713	ACTR2, PRRX1, UBE2V2, APBB1	68	696	19256	1.6274509803921569	1.0	1.0	0.8954565505072783
GOTERM_BP_ALL	GO:0031344~regulation of cell projection organization	4	5.797101449275362	0.4783032380385848	ACTR2, PRRX1, UBE2V2, APBB1	68	740	19256	1.5306836248012718	1.0	1.0	0.8954565505072783
Annotation Cluster 57	Enrichment Score: 0.38933185745822385
Category	Term	Count	%	PValue	Genes	List Total	Pop Hits	Pop Total	Fold Enrichment	Bonferroni	Benjamini	FDR
GOTERM_BP_ALL	GO:0042327~positive regulation of phosphorylation	6	8.695652173913043	0.3587218841482227	XRCC6, VCP, TERF2IP, ATM, NBN, EGFR	68	1132	19256	1.5009353564747454	1.0	1.0	0.8954565505072783
GOTERM_BP_ALL	GO:0010562~positive regulation of phosphorus metabolic process	6	8.695652173913043	0.4351342592887166	XRCC6, VCP, TERF2IP, ATM, NBN, EGFR	68	1241	19256	1.3691046120301467	1.0	1.0	0.8954565505072783
GOTERM_BP_ALL	GO:0045937~positive regulation of phosphate metabolic process	6	8.695652173913043	0.4351342592887166	XRCC6, VCP, TERF2IP, ATM, NBN, EGFR	68	1241	19256	1.3691046120301467	1.0	1.0	0.8954565505072783
Annotation Cluster 58	Enrichment Score: 0.3791475515334381
Category	Term	Count	%	PValue	Genes	List Total	Pop Hits	Pop Total	Fold Enrichment	Bonferroni	Benjamini	FDR
GOTERM_BP_ALL	GO:0043065~positive regulation of apoptotic process	4	5.797101449275362	0.39221352181973956	VCP, JMY, ATM, APBB1	68	647	19256	1.7507046095099554	1.0	1.0	0.8954565505072783
GOTERM_BP_ALL	GO:0043068~positive regulation of programmed cell death	4	5.797101449275362	0.3997791972806136	VCP, JMY, ATM, APBB1	68	655	19256	1.72932195779075	1.0	1.0	0.8954565505072783
GOTERM_BP_ALL	GO:0010942~positive regulation of cell death	4	5.797101449275362	0.46474485608860994	VCP, JMY, ATM, APBB1	68	725	19256	1.5623529411764705	1.0	1.0	0.8954565505072783
Annotation Cluster 59	Enrichment Score: 0.3520731170843106
Category	Term	Count	%	PValue	Genes	List Total	Pop Hits	Pop Total	Fold Enrichment	Bonferroni	Benjamini	FDR
GOTERM_BP_ALL	GO:0009144~purine nucleoside triphosphate metabolic process	3	4.3478260869565215	0.32680472440618535	VCP, SAMHD1, HSPA1A	68	336	19256	2.5283613445378155	1.0	1.0	0.8954565505072783
GOTERM_BP_ALL	GO:0009141~nucleoside triphosphate metabolic process	3	4.3478260869565215	0.3522385060907508	VCP, SAMHD1, HSPA1A	68	356	19256	2.3863185723727693	1.0	1.0	0.8954565505072783
GOTERM_BP_ALL	GO:0006163~purine nucleotide metabolic process	3	4.3478260869565215	0.5622109364692303	VCP, SAMHD1, HSPA1A	68	538	19256	1.5790509512355129	1.0	1.0	0.8954565505072783
GOTERM_BP_ALL	GO:0072521~purine-containing compound metabolic process	3	4.3478260869565215	0.6035080750247896	VCP, SAMHD1, HSPA1A	68	580	19256	1.4647058823529413	1.0	1.0	0.8954565505072783
Annotation Cluster 60	Enrichment Score: 0.28688389381508217
Category	Term	Count	%	PValue	Genes	List Total	Pop Hits	Pop Total	Fold Enrichment	Bonferroni	Benjamini	FDR
KEGG_PATHWAY	hsa04144:Endocytosis	3	4.3478260869565215	0.3045186822077107	ACTR2, EGFR, HSPA1A	37	251	8156	2.634650586841822	0.999999999999999	1.0	0.9787234042553191
GOTERM_CC_ALL	GO:0005925~focal adhesion	3	4.3478260869565215	0.40550964615301077	ACTR2, EGFR, HSPA1A	68	424	20472	2.1301331853496115	1.0	1.0	0.8488372093023255
GOTERM_CC_ALL	GO:0005924~cell-substrate adherens junction	3	4.3478260869565215	0.4100992946458104	ACTR2, EGFR, HSPA1A	68	428	20472	2.1102253985706434	1.0	1.0	0.8488372093023255
GOTERM_CC_ALL	GO:0030055~cell-substrate junction	3	4.3478260869565215	0.41695242845338387	ACTR2, EGFR, HSPA1A	68	434	20472	2.0810517755489295	1.0	1.0	0.8488372093023255
GOTERM_CC_ALL	GO:0005912~adherens junction	3	4.3478260869565215	0.5593309005496343	ACTR2, EGFR, HSPA1A	68	569	20472	1.5873048692236122	1.0	1.0	0.8488372093023255
GOTERM_CC_ALL	GO:0070161~anchoring junction	3	4.3478260869565215	0.8703296011166826	ACTR2, EGFR, HSPA1A	68	1066	20472	0.8472574770996579	1.0	1.0	0.8703296011166826
GOTERM_CC_ALL	GO:0030054~cell junction	3	4.3478260869565215	0.9547056977878459	ACTR2, EGFR, HSPA1A	68	1442	20472	0.6263359712817166	1.0	1.0	0.9547056977878459
Annotation Cluster 61	Enrichment Score: 0.250253072725844
Category	Term	Count	%	PValue	Genes	List Total	Pop Hits	Pop Total	Fold Enrichment	Bonferroni	Benjamini	FDR
GOTERM_BP_ALL	GO:0009968~negative regulation of signal transduction	6	8.695652173913043	0.5151281719733232	VCP, USP10, ATM, SAMHD1, EGFR, HSPA1A	68	1358	19256	1.2511478818331458	1.0	1.0	0.8954565505072783
GOTERM_BP_ALL	GO:0010648~negative regulation of cell communication	6	8.695652173913043	0.585483981507931	VCP, USP10, ATM, SAMHD1, EGFR, HSPA1A	68	1467	19256	1.1581859737760136	1.0	1.0	0.8954565505072783
GOTERM_BP_ALL	GO:0023057~negative regulation of signaling	6	8.695652173913043	0.5885867246401041	VCP, USP10, ATM, SAMHD1, EGFR, HSPA1A	68	1472	19256	1.1542519181585678	1.0	1.0	0.8954565505072783
Annotation Cluster 62	Enrichment Score: 0.24747069028224558
Category	Term	Count	%	PValue	Genes	List Total	Pop Hits	Pop Total	Fold Enrichment	Bonferroni	Benjamini	FDR
GOTERM_BP_ALL	GO:0015031~protein transport	8	11.594202898550725	0.4390683400791699	UPF1, VCP, HERC2, AP5Z1, APBB1, SIRT7, AP5S1, EGFR	68	1802	19256	1.2571652412352288	1.0	1.0	0.8954565505072783
GOTERM_BP_ALL	GO:0015833~peptide transport	8	11.594202898550725	0.47229928733096427	UPF1, VCP, HERC2, AP5Z1, APBB1, SIRT7, AP5S1, EGFR	68	1859	19256	1.2186184855868112	1.0	1.0	0.8954565505072783
GOTERM_BP_ALL	GO:0042886~amide transport	8	11.594202898550725	0.4948081954045257	UPF1, VCP, HERC2, AP5Z1, APBB1, SIRT7, AP5S1, EGFR	68	1898	19256	1.193578379718589	1.0	1.0	0.8954565505072783
GOTERM_BP_ALL	GO:0071705~nitrogen compound transport	8	11.594202898550725	0.6727167301442938	UPF1, VCP, HERC2, AP5Z1, APBB1, SIRT7, AP5S1, EGFR	68	2234	19256	1.0140607720259096	1.0	1.0	0.8954565505072783
GOTERM_BP_ALL	GO:0071702~organic substance transport	8	11.594202898550725	0.8387412898285315	UPF1, VCP, HERC2, AP5Z1, APBB1, SIRT7, AP5S1, EGFR	68	2670	19256	0.8484688257325401	1.0	1.0	0.8954565505072783
Annotation Cluster 63	Enrichment Score: 0.21438560341607682
Category	Term	Count	%	PValue	Genes	List Total	Pop Hits	Pop Total	Fold Enrichment	Bonferroni	Benjamini	FDR
GOTERM_BP_ALL	GO:0003006~developmental process involved in reproduction	3	4.3478260869565215	0.7601028173701216	NIPBL, ATM, EGFR	68	779	19256	1.0905383976440384	1.0	1.0	0.8954565505072783
GOTERM_BP_ALL	GO:0040017~positive regulation of locomotion	3	4.3478260869565215	0.6666435906613172	NIPBL, ATM, EGFR	68	651	19256	1.3049606939550016	1.0	1.0	0.8954565505072783
GOTERM_BP_ALL	GO:0051272~positive regulation of cellular component movement	3	4.3478260869565215	0.6565580252083087	NIPBL, ATM, EGFR	68	639	19256	1.3294669980668323	1.0	1.0	0.8954565505072783
GOTERM_BP_ALL	GO:2000147~positive regulation of cell motility	3	4.3478260869565215	0.6409858510554683	NIPBL, ATM, EGFR	68	621	19256	1.3680022733731174	1.0	1.0	0.8954565505072783
GOTERM_BP_ALL	GO:0030335~positive regulation of cell migration	3	4.3478260869565215	0.6156946754263202	NIPBL, ATM, EGFR	68	593	19256	1.4325959726217639	1.0	1.0	0.8954565505072783
GOTERM_BP_ALL	GO:0061458~reproductive system development	3	4.3478260869565215	0.4926243928445545	NIPBL, ATM, EGFR	68	473	19256	1.7960452680014924	1.0	1.0	0.8954565505072783
GOTERM_BP_ALL	GO:0048608~reproductive structure development	3	4.3478260869565215	0.4881259069107723	NIPBL, ATM, EGFR	68	469	19256	1.8113633513106735	1.0	1.0	0.8954565505072783
Annotation Cluster 64	Enrichment Score: 0.11506169523769914
Category	Term	Count	%	PValue	Genes	List Total	Pop Hits	Pop Total	Fold Enrichment	Bonferroni	Benjamini	FDR
GOTERM_BP_ALL	GO:0048514~blood vessel morphogenesis	3	4.3478260869565215	0.7113810860672805	PRRX1, ARID2, GTF2I	68	708	19256	1.199900299102692	1.0	1.0	0.8954565505072783
GOTERM_BP_ALL	GO:0001568~blood vessel development	3	4.3478260869565215	0.7694567534129869	PRRX1, ARID2, GTF2I	68	794	19256	1.0699362868573123	1.0	1.0	0.8954565505072783
GOTERM_BP_ALL	GO:0001944~vasculature development	3	4.3478260869565215	0.7956706611702326	PRRX1, ARID2, GTF2I	68	839	19256	1.0125499544275398	1.0	1.0	0.8954565505072783
GOTERM_BP_ALL	GO:0072358~cardiovascular system development	3	4.3478260869565215	0.7956706611702326	PRRX1, ARID2, GTF2I	68	839	19256	1.0125499544275398	1.0	1.0	0.8954565505072783
Annotation Cluster 65	Enrichment Score: 0.11484307874115689
Category	Term	Count	%	PValue	Genes	List Total	Pop Hits	Pop Total	Fold Enrichment	Bonferroni	Benjamini	FDR
GOTERM_BP_ALL	GO:0009967~positive regulation of signal transduction	6	8.695652173913043	0.7110752642620597	VCP, PRRX1, TERF2IP, ATM, EGFR, HSPA1A	68	1690	19256	1.0053602506091195	1.0	1.0	0.8954565505072783
GOTERM_BP_ALL	GO:0010647~positive regulation of cell communication	6	8.695652173913043	0.7960376506597413	VCP, PRRX1, TERF2IP, ATM, EGFR, HSPA1A	68	1881	19256	0.9032742283516277	1.0	1.0	0.8954565505072783
GOTERM_BP_ALL	GO:0023056~positive regulation of signaling	6	8.695652173913043	0.7991376332845413	VCP, PRRX1, TERF2IP, ATM, EGFR, HSPA1A	68	1889	19256	0.8994488213496092	1.0	1.0	0.8954565505072783
Annotation Cluster 66	Enrichment Score: 0.10845570782384911
Category	Term	Count	%	PValue	Genes	List Total	Pop Hits	Pop Total	Fold Enrichment	Bonferroni	Benjamini	FDR
GOTERM_BP_ALL	GO:0048812~neuron projection morphogenesis	3	4.3478260869565215	0.6453651113345751	ACTR2, APBB1, EGFR	68	626	19256	1.3570757376433003	1.0	1.0	0.8954565505072783
GOTERM_BP_ALL	GO:0048858~cell projection morphogenesis	3	4.3478260869565215	0.6599460734199485	ACTR2, APBB1, EGFR	68	643	19256	1.3211965968346904	1.0	1.0	0.8954565505072783
GOTERM_BP_ALL	GO:0032990~cell part morphogenesis	3	4.3478260869565215	0.6748688429982229	ACTR2, APBB1, EGFR	68	661	19256	1.2852184746818547	1.0	1.0	0.8954565505072783
GOTERM_CC_ALL	GO:0042995~cell projection	3	4.3478260869565215	0.9982017868686678	ACTR2, APBB1, EGFR	68	2475	20472	0.3649197860962567	1.0	1.0	0.9982017868686678
GOTERM_BP_ALL	GO:1902578~single-organism localization	3	4.3478260869565215	0.9999304800012784	ACTR2, APBB1, EGFR	68	3211	19256	0.2645684870023998	1.0	1.0	0.9999304800012784
Annotation Cluster 67	Enrichment Score: 0.10154025685994386
Category	Term	Count	%	PValue	Genes	List Total	Pop Hits	Pop Total	Fold Enrichment	Bonferroni	Benjamini	FDR
GOTERM_BP_ALL	GO:0030334~regulation of cell migration	4	5.797101449275362	0.7132421201515373	NIPBL, ATM, ARID2, EGFR	68	1047	19256	1.0818585313781672	1.0	1.0	0.8954565505072783
GOTERM_BP_ALL	GO:2000145~regulation of cell motility	4	5.797101449275362	0.7506887693593592	NIPBL, ATM, ARID2, EGFR	68	1111	19256	1.0195372478424314	1.0	1.0	0.8954565505072783
GOTERM_BP_ALL	GO:0040012~regulation of locomotion	4	5.797101449275362	0.7910403595858673	NIPBL, ATM, ARID2, EGFR	68	1189	19256	0.9526542324246772	1.0	1.0	0.8954565505072783
GOTERM_BP_ALL	GO:0051270~regulation of cellular component movement	4	5.797101449275362	0.797693057948611	NIPBL, ATM, ARID2, EGFR	68	1203	19256	0.9415676495036918	1.0	1.0	0.8954565505072783
GOTERM_BP_ALL	GO:0016477~cell migration	4	5.797101449275362	0.91953308532545	NIPBL, ATM, ARID2, EGFR	68	1574	19256	0.719635249271246	1.0	1.0	0.91953308532545
Annotation Cluster 68	Enrichment Score: 0.08858409565033314
Category	Term	Count	%	PValue	Genes	List Total	Pop Hits	Pop Total	Fold Enrichment	Bonferroni	Benjamini	FDR
GOTERM_MF_ALL	GO:0000976~transcription regulatory region sequence-specific DNA binding	5	7.246376811594203	0.8131754092841237	XRCC6, PRRX1, ZBTB1, TOP1, NPAS2	68	1550	18811	0.8923624288425048	1.0	1.0	0.8658536585365854
GOTERM_MF_ALL	GO:0044212~transcription regulatory region DNA binding	5	7.246376811594203	0.8159902239549833	XRCC6, PRRX1, ZBTB1, TOP1, NPAS2	68	1557	18811	0.8883505232536175	1.0	1.0	0.8658536585365854
GOTERM_MF_ALL	GO:0000975~regulatory region DNA binding	5	7.246376811594203	0.8159902239549833	XRCC6, PRRX1, ZBTB1, TOP1, NPAS2	68	1557	18811	0.8883505232536175	1.0	1.0	0.8658536585365854
GOTERM_MF_ALL	GO:0001067~regulatory region nucleic acid binding	5	7.246376811594203	0.8167882266086389	XRCC6, PRRX1, ZBTB1, TOP1, NPAS2	68	1559	18811	0.8872108817869676	1.0	1.0	0.8658536585365854
Annotation Cluster 69	Enrichment Score: 0.07128116572011019
Category	Term	Count	%	PValue	Genes	List Total	Pop Hits	Pop Total	Fold Enrichment	Bonferroni	Benjamini	FDR
GOTERM_MF_ALL	GO:0000978~RNA polymerase II core promoter proximal region sequence-specific DNA binding	4	5.797101449275362	0.8125075307789529	PRRX1, ZBTB1, TOP1, NPAS2	68	1207	18811	0.9167600760270967	1.0	1.0	0.8658536585365854
GOTERM_MF_ALL	GO:0001159~core promoter proximal region DNA binding	4	5.797101449275362	0.820482936783483	PRRX1, ZBTB1, TOP1, NPAS2	68	1225	18811	0.9032893157262906	1.0	1.0	0.8658536585365854
GOTERM_MF_ALL	GO:0000987~core promoter proximal region sequence-specific DNA binding	4	5.797101449275362	0.820482936783483	PRRX1, ZBTB1, TOP1, NPAS2	68	1225	18811	0.9032893157262906	1.0	1.0	0.8658536585365854
GOTERM_MF_ALL	GO:0000977~RNA polymerase II regulatory region sequence-specific DNA binding	4	5.797101449275362	0.8970441835414781	PRRX1, ZBTB1, TOP1, NPAS2	68	1445	18811	0.7657642987991043	1.0	1.0	0.8970441835414781
GOTERM_MF_ALL	GO:0001012~RNA polymerase II regulatory region DNA binding	4	5.797101449275362	0.8970441835414781	PRRX1, ZBTB1, TOP1, NPAS2	68	1445	18811	0.7657642987991043	1.0	1.0	0.8970441835414781
Annotation Cluster 70	Enrichment Score: 0.05521923886008842
Category	Term	Count	%	PValue	Genes	List Total	Pop Hits	Pop Total	Fold Enrichment	Bonferroni	Benjamini	FDR
GOTERM_CC_ALL	GO:0070062~extracellular exosome	6	8.695652173913043	0.8646567620068026	ACTR2, VCP, NIPBL, UBE2V2, HSPA1A, ZMPSTE24	68	2218	20472	0.8144061953004827	1.0	1.0	0.8646567620068026
GOTERM_CC_ALL	GO:1903561~extracellular vesicle	6	8.695652173913043	0.8884621300225016	ACTR2, VCP, NIPBL, UBE2V2, HSPA1A, ZMPSTE24	68	2315	20472	0.7802820480243935	1.0	1.0	0.8884621300225016
GOTERM_CC_ALL	GO:0043230~extracellular organelle	6	8.695652173913043	0.888913741960331	ACTR2, VCP, NIPBL, UBE2V2, HSPA1A, ZMPSTE24	68	2317	20472	0.7796085201452182	1.0	1.0	0.888913741960331
Annotation Cluster 71	Enrichment Score: 0.049063796681141095
Category	Term	Count	%	PValue	Genes	List Total	Pop Hits	Pop Total	Fold Enrichment	Bonferroni	Benjamini	FDR
GOTERM_BP_ALL	GO:0017148~negative regulation of translation	3	4.3478260869565215	0.7477949118763056	UPF1, EGFR, ZMPSTE24	68	760	19256	1.1178018575851394	1.0	1.0	0.8954565505072783
GOTERM_BP_ALL	GO:0034249~negative regulation of cellular amide metabolic process	3	4.3478260869565215	0.7638823560259396	UPF1, EGFR, ZMPSTE24	68	785	19256	1.0822030723117273	1.0	1.0	0.8954565505072783
GOTERM_BP_ALL	GO:0006417~regulation of translation	3	4.3478260869565215	0.8719426949125024	UPF1, EGFR, ZMPSTE24	68	1007	19256	0.8436240434604826	1.0	1.0	0.8954565505072783
GOTERM_BP_ALL	GO:0034248~regulation of cellular amide metabolic process	3	4.3478260869565215	0.8925493977474037	UPF1, EGFR, ZMPSTE24	68	1068	19256	0.7954395241242564	1.0	1.0	0.8954565505072783
GOTERM_BP_ALL	GO:0010608~posttranscriptional regulation of gene expression	3	4.3478260869565215	0.9012449362420845	UPF1, EGFR, ZMPSTE24	68	1097	19256	0.7744114965949918	1.0	1.0	0.9012449362420845
GOTERM_BP_ALL	GO:0006412~translation	3	4.3478260869565215	0.9379024948330722	UPF1, EGFR, ZMPSTE24	68	1253	19256	0.6779963382000845	1.0	1.0	0.9379024948330722
GOTERM_BP_ALL	GO:0043043~peptide biosynthetic process	3	4.3478260869565215	0.9424364725069422	UPF1, EGFR, ZMPSTE24	68	1278	19256	0.6647334990334162	1.0	1.0	0.9424364725069422
GOTERM_BP_ALL	GO:0043604~amide biosynthetic process	3	4.3478260869565215	0.9579156495457443	UPF1, EGFR, ZMPSTE24	68	1380	19256	0.6156010230179028	1.0	1.0	0.9579156495457443
GOTERM_BP_ALL	GO:0006518~peptide metabolic process	3	4.3478260869565215	0.9671148994945471	UPF1, EGFR, ZMPSTE24	68	1459	19256	0.5822682739991131	1.0	1.0	0.9671148994945471
GOTERM_BP_ALL	GO:0043603~cellular amide metabolic process	3	4.3478260869565215	0.9848608806969988	UPF1, EGFR, ZMPSTE24	68	1701	19256	0.4994294013901857	1.0	1.0	0.9848608806969988
Annotation Cluster 72	Enrichment Score: 0.04703691406350797
Category	Term	Count	%	PValue	Genes	List Total	Pop Hits	Pop Total	Fold Enrichment	Bonferroni	Benjamini	FDR
GOTERM_MF_ALL	GO:0000981~RNA polymerase II transcription factor activity, sequence-specific DNA binding	4	5.797101449275362	0.8874903841057831	PRRX1, ZBTB1, NPAS2, GTF2I	68	1411	18811	0.7842164505773961	1.0	1.0	0.8874903841057831
GOTERM_MF_ALL	GO:0001071~nucleic acid binding transcription factor activity	4	5.797101449275362	0.9023246065238097	PRRX1, ZBTB1, NPAS2, GTF2I	68	1465	18811	0.7553101786789802	1.0	1.0	0.9023246065238097
GOTERM_MF_ALL	GO:0003700~transcription factor activity, sequence-specific DNA binding	4	5.797101449275362	0.9023246065238097	PRRX1, ZBTB1, NPAS2, GTF2I	68	1465	18811	0.7553101786789802	1.0	1.0	0.9023246065238097
Annotation Cluster 73	Enrichment Score: 0.04352660812116512
Category	Term	Count	%	PValue	Genes	List Total	Pop Hits	Pop Total	Fold Enrichment	Bonferroni	Benjamini	FDR
GOTERM_BP_ALL	GO:0048870~cell motility	5	7.246376811594203	0.8891544394822034	NIPBL, JMY, ATM, ARID2, EGFR	68	1822	19256	0.7771033770258927	1.0	1.0	0.8954565505072783
GOTERM_BP_ALL	GO:0051674~localization of cell	5	7.246376811594203	0.8891544394822034	NIPBL, JMY, ATM, ARID2, EGFR	68	1822	19256	0.7771033770258927	1.0	1.0	0.8954565505072783
GOTERM_BP_ALL	GO:0040011~locomotion	5	7.246376811594203	0.9364094184039634	NIPBL, JMY, ATM, ARID2, EGFR	68	2053	19256	0.68966505257729	1.0	1.0	0.9364094184039634
Annotation Cluster 74	Enrichment Score: 0.03349786321501288
Category	Term	Count	%	PValue	Genes	List Total	Pop Hits	Pop Total	Fold Enrichment	Bonferroni	Benjamini	FDR
GOTERM_CC_ALL	GO:0005789~endoplasmic reticulum membrane	3	4.3478260869565215	0.9069571066236409	VCP, EGFR, ZMPSTE24	68	1188	20472	0.7602495543672014	1.0	1.0	0.9069571066236409
GOTERM_CC_ALL	GO:0042175~nuclear outer membrane-endoplasmic reticulum membrane network	3	4.3478260869565215	0.9129369225331708	VCP, EGFR, ZMPSTE24	68	1212	20472	0.7451951077460688	1.0	1.0	0.9129369225331708
GOTERM_CC_ALL	GO:0044432~endoplasmic reticulum part	3	4.3478260869565215	0.9582501376444104	VCP, EGFR, ZMPSTE24	68	1470	20472	0.6144057623049219	1.0	1.0	0.9582501376444104
Annotation Cluster 75	Enrichment Score: 0.03109276680532801
Category	Term	Count	%	PValue	Genes	List Total	Pop Hits	Pop Total	Fold Enrichment	Bonferroni	Benjamini	FDR
GOTERM_BP_ALL	GO:0009966~regulation of signal transduction	9	13.043478260869565	0.8895834254624772	VCP, PRRX1, USP10, TERF2IP, ATM, SAMHD1, EGFR, HSPA1A, ZMPSTE24	68	3208	19256	0.7944477042687399	1.0	1.0	0.8954565505072783
GOTERM_BP_ALL	GO:0010646~regulation of cell communication	9	13.043478260869565	0.9508555473664315	VCP, PRRX1, USP10, TERF2IP, ATM, SAMHD1, EGFR, HSPA1A, ZMPSTE24	68	3612	19256	0.7055892124291577	1.0	1.0	0.9508555473664315
GOTERM_BP_ALL	GO:0023051~regulation of signaling	9	13.043478260869565	0.9537190827325601	VCP, PRRX1, USP10, TERF2IP, ATM, SAMHD1, EGFR, HSPA1A, ZMPSTE24	68	3640	19256	0.7001616031027796	1.0	1.0	0.9537190827325601
Annotation Cluster 76	Enrichment Score: 0.00310092515080743
Category	Term	Count	%	PValue	Genes	List Total	Pop Hits	Pop Total	Fold Enrichment	Bonferroni	Benjamini	FDR
GOTERM_BP_ALL	GO:0007165~signal transduction	15	21.73913043478261	0.9848870514156657	VCP, PRRX1, USP10, PARP2, DEK, SAMHD1, EGFR, ZMPSTE24, TDP2, JMY, TERF2IP, ATM, APBB1, NBN, HSPA1A	68	6179	19256	0.6874327656293138	1.0	1.0	0.9848870514156657
GOTERM_BP_ALL	GO:0044700~single organism signaling	15	21.73913043478261	0.9950087706609736	VCP, PRRX1, USP10, PARP2, DEK, SAMHD1, EGFR, ZMPSTE24, TDP2, JMY, TERF2IP, ATM, APBB1, NBN, HSPA1A	68	6650	19256	0.6387439186200796	1.0	1.0	0.9950087706609736
GOTERM_BP_ALL	GO:0023052~signaling	15	21.73913043478261	0.9955400253218982	VCP, PRRX1, USP10, PARP2, DEK, SAMHD1, EGFR, ZMPSTE24, TDP2, JMY, TERF2IP, ATM, APBB1, NBN, HSPA1A	68	6695	19256	0.6344506435882793	1.0	1.0	0.9955400253218982
GOTERM_BP_ALL	GO:0007154~cell communication	15	21.73913043478261	0.9961488488325311	VCP, PRRX1, USP10, PARP2, DEK, SAMHD1, EGFR, ZMPSTE24, TDP2, JMY, TERF2IP, ATM, APBB1, NBN, HSPA1A	68	6753	19256	0.6290014895340632	1.0	1.0	0.9961488488325311

## Sheet: LEAD vs Control group (ATM)
	LEAD vs Control group (ATM)
Category	Term	Count	%	PValue	Genes	List Total	Pop Hits	Pop Total	Fold Enrichment	Bonferroni	Benjamini	FDR
GOTERM_BP_ALL	GO:0031056~regulation of histone modification	1	100.0	1.0	ATM	1	193	19256	99.7720207253886	1.0	1.0	1.0
GOTERM_BP_ALL	GO:0007126~meiotic nuclear division	1	100.0	1.0	ATM	1	194	19256	99.25773195876289	1.0	1.0	1.0
REACTOME_PATHWAY	R-HSA-9664873~Pexophagy	1	100.0	1.0	ATM	1	11	10882	989.2727272727273	1.0	1.0	1.0
GOTERM_BP_ALL	GO:0000075~cell cycle checkpoint	1	100.0	1.0	ATM	1	195	19256	98.74871794871795	1.0	1.0	1.0
GOTERM_BP_ALL	GO:0051236~establishment of RNA localization	1	100.0	1.0	ATM	1	198	19256	97.25252525252525	1.0	1.0	1.0
GOTERM_BP_ALL	GO:2001228~regulation of response to gamma radiation	1	100.0	1.0	ATM	1	2	19256	9628.0	1.0	1.0	1.0
GOTERM_BP_ALL	GO:1904882~regulation of telomerase catalytic core complex assembly	1	100.0	1.0	ATM	1	2	19256	9628.0	1.0	1.0	1.0
GOTERM_BP_ALL	GO:1904884~positive regulation of telomerase catalytic core complex assembly	1	100.0	1.0	ATM	1	2	19256	9628.0	1.0	1.0	1.0
GOTERM_BP_ALL	GO:1904868~telomerase catalytic core complex assembly	1	100.0	1.0	ATM	1	2	19256	9628.0	1.0	1.0	1.0
GOTERM_BP_ALL	GO:1903978~regulation of microglial cell activation	1	100.0	1.0	ATM	1	20	19256	962.8000000000001	1.0	1.0	1.0
GOTERM_BP_ALL	GO:0030889~negative regulation of B cell proliferation	1	100.0	1.0	ATM	1	20	19256	962.8000000000001	1.0	1.0	1.0
GOTERM_BP_ALL	GO:0008334~histone mRNA metabolic process	1	100.0	1.0	ATM	1	20	19256	962.8000000000001	1.0	1.0	1.0
GOTERM_BP_ALL	GO:0071897~DNA biosynthetic process	1	100.0	1.0	ATM	1	199	19256	96.76381909547739	1.0	1.0	1.0
GOTERM_MF_ALL	GO:0052742~phosphatidylinositol kinase activity	1	100.0	1.0	ATM	1	20	18811	940.5500000000001	1.0	1.0	1.0
GOTERM_BP_ALL	GO:0002695~negative regulation of leukocyte activation	1	100.0	1.0	ATM	1	203	19256	94.85714285714286	1.0	1.0	1.0
GOTERM_BP_ALL	GO:1901991~negative regulation of mitotic cell cycle phase transition	1	100.0	1.0	ATM	1	203	19256	94.85714285714286	1.0	1.0	1.0
GOTERM_BP_ALL	GO:1903046~meiotic cell cycle process	1	100.0	1.0	ATM	1	207	19256	93.02415458937197	1.0	1.0	1.0
GOTERM_BP_ALL	GO:0006401~RNA catabolic process	1	100.0	1.0	ATM	1	207	19256	93.02415458937197	1.0	1.0	1.0
REACTOME_PATHWAY	R-HSA-1500620~Meiosis	1	100.0	1.0	ATM	1	118	10882	92.22033898305084	1.0	1.0	1.0
GOTERM_BP_ALL	GO:0036092~phosphatidylinositol-3-phosphate biosynthetic process	1	100.0	1.0	ATM	1	21	19256	916.952380952381	1.0	1.0	1.0
GOTERM_BP_ALL	GO:0008340~determination of adult lifespan	1	100.0	1.0	ATM	1	21	19256	916.952380952381	1.0	1.0	1.0
GOTERM_BP_ALL	GO:0000070~mitotic sister chromatid segregation	1	100.0	1.0	ATM	1	210	19256	91.6952380952381	1.0	1.0	1.0
REACTOME_PATHWAY	R-HSA-6803207~TP53 Regulates Transcription of Caspase Activators and Caspases	1	100.0	1.0	ATM	1	12	10882	906.8333333333333	1.0	1.0	1.0
GOTERM_BP_ALL	GO:1902589~single-organism organelle organization	1	100.0	1.0	ATM	1	1927	19256	9.99273482096523	1.0	1.0	1.0
GOTERM_BP_ALL	GO:0006915~apoptotic process	1	100.0	1.0	ATM	1	1942	19256	9.915550978372812	1.0	1.0	1.0
GOTERM_MF_ALL	GO:0035639~purine ribonucleoside triphosphate binding	1	100.0	1.0	ATM	1	1901	18811	9.895318253550762	1.0	1.0	1.0
GOTERM_BP_ALL	GO:1902531~regulation of intracellular signal transduction	1	100.0	1.0	ATM	1	1949	19256	9.879938429964085	1.0	1.0	1.0
GOTERM_BP_ALL	GO:0006468~protein phosphorylation	1	100.0	1.0	ATM	1	1970	19256	9.774619289340102	1.0	1.0	1.0
GOTERM_BP_ALL	GO:0042592~homeostatic process	1	100.0	1.0	ATM	1	1972	19256	9.764705882352942	1.0	1.0	1.0
GOTERM_BP_ALL	GO:0031399~regulation of protein modification process	1	100.0	1.0	ATM	1	1977	19256	9.740010116337887	1.0	1.0	1.0
GOTERM_BP_ALL	GO:0070727~cellular macromolecule localization	1	100.0	1.0	ATM	1	1983	19256	9.710539586485124	1.0	1.0	1.0
GOTERM_MF_ALL	GO:0032555~purine ribonucleotide binding	1	100.0	1.0	ATM	1	1948	18811	9.656570841889117	1.0	1.0	1.0
GOTERM_MF_ALL	GO:0017076~purine nucleotide binding	1	100.0	1.0	ATM	1	1963	18811	9.582781456953642	1.0	1.0	1.0
GOTERM_MF_ALL	GO:0032553~ribonucleotide binding	1	100.0	1.0	ATM	1	1967	18811	9.563294356888663	1.0	1.0	1.0
GOTERM_BP_ALL	GO:0010557~positive regulation of macromolecule biosynthetic process	1	100.0	1.0	ATM	1	2034	19256	9.467059980334318	1.0	1.0	1.0
GOTERM_BP_ALL	GO:0040011~locomotion	1	100.0	1.0	ATM	1	2053	19256	9.379444715051145	1.0	1.0	1.0
GOTERM_BP_ALL	GO:0009888~tissue development	1	100.0	1.0	ATM	1	2062	19256	9.338506304558681	1.0	1.0	1.0
GOTERM_BP_ALL	GO:0008283~cell proliferation	1	100.0	1.0	ATM	1	2069	19256	9.306911551474142	1.0	1.0	1.0
GOTERM_BP_ALL	GO:0033554~cellular response to stress	1	100.0	1.0	ATM	1	2077	19256	9.271064034665383	1.0	1.0	1.0
GOTERM_BP_ALL	GO:0012501~programmed cell death	1	100.0	1.0	ATM	1	2090	19256	9.213397129186603	1.0	1.0	1.0
GOTERM_BP_ALL	GO:0045935~positive regulation of nucleobase-containing compound metabolic process	1	100.0	1.0	ATM	1	2098	19256	9.178265014299333	1.0	1.0	1.0
GOTERM_BP_ALL	GO:0043933~macromolecular complex subunit organization	1	100.0	1.0	ATM	1	2106	19256	9.143399810066477	1.0	1.0	1.0
GOTERM_BP_ALL	GO:1901575~organic substance catabolic process	1	100.0	1.0	ATM	1	2108	19256	9.13472485768501	1.0	1.0	1.0
GOTERM_BP_ALL	GO:0006366~transcription from RNA polymerase II promoter	1	100.0	1.0	ATM	1	2123	19256	9.070183702308055	1.0	1.0	1.0
GOTERM_BP_ALL	GO:0032845~negative regulation of homeostatic process	1	100.0	1.0	ATM	1	215	19256	89.56279069767442	1.0	1.0	1.0
GOTERM_BP_ALL	GO:0000082~G1/S transition of mitotic cell cycle	1	100.0	1.0	ATM	1	218	19256	88.3302752293578	1.0	1.0	1.0
GOTERM_BP_ALL	GO:0071158~positive regulation of cell cycle arrest	1	100.0	1.0	ATM	1	22	19256	875.2727272727271	1.0	1.0	1.0
GOTERM_BP_ALL	GO:1902400~intracellular signal transduction involved in G1 DNA damage checkpoint	1	100.0	1.0	ATM	1	22	19256	875.2727272727271	1.0	1.0	1.0
GOTERM_BP_ALL	GO:0072395~signal transduction involved in cell cycle checkpoint	1	100.0	1.0	ATM	1	22	19256	875.2727272727271	1.0	1.0	1.0
GOTERM_BP_ALL	GO:0006977~DNA damage response, signal transduction by p53 class mediator resulting in cell cycle arrest	1	100.0	1.0	ATM	1	22	19256	875.2727272727271	1.0	1.0	1.0
GOTERM_BP_ALL	GO:0072431~signal transduction involved in mitotic G1 DNA damage checkpoint	1	100.0	1.0	ATM	1	22	19256	875.2727272727271	1.0	1.0	1.0
GOTERM_BP_ALL	GO:0072401~signal transduction involved in DNA integrity checkpoint	1	100.0	1.0	ATM	1	22	19256	875.2727272727271	1.0	1.0	1.0
GOTERM_BP_ALL	GO:0072413~signal transduction involved in mitotic cell cycle checkpoint	1	100.0	1.0	ATM	1	22	19256	875.2727272727271	1.0	1.0	1.0
GOTERM_BP_ALL	GO:1902402~signal transduction involved in mitotic DNA damage checkpoint	1	100.0	1.0	ATM	1	22	19256	875.2727272727271	1.0	1.0	1.0
GOTERM_BP_ALL	GO:0071156~regulation of cell cycle arrest	1	100.0	1.0	ATM	1	22	19256	875.2727272727271	1.0	1.0	1.0
GOTERM_BP_ALL	GO:1902403~signal transduction involved in mitotic DNA integrity checkpoint	1	100.0	1.0	ATM	1	22	19256	875.2727272727271	1.0	1.0	1.0
GOTERM_BP_ALL	GO:0072422~signal transduction involved in DNA damage checkpoint	1	100.0	1.0	ATM	1	22	19256	875.2727272727271	1.0	1.0	1.0
GOTERM_BP_ALL	GO:0007050~cell cycle arrest	1	100.0	1.0	ATM	1	22	19256	875.2727272727271	1.0	1.0	1.0
GOTERM_BP_ALL	GO:1901988~negative regulation of cell cycle phase transition	1	100.0	1.0	ATM	1	219	19256	87.9269406392694	1.0	1.0	1.0
GOTERM_BP_ALL	GO:0045017~glycerolipid biosynthetic process	1	100.0	1.0	ATM	1	219	19256	87.9269406392694	1.0	1.0	1.0
GOTERM_BP_ALL	GO:0050864~regulation of B cell activation	1	100.0	1.0	ATM	1	223	19256	86.34977578475336	1.0	1.0	1.0
GOTERM_BP_ALL	GO:1902806~regulation of cell cycle G1/S phase transition	1	100.0	1.0	ATM	1	223	19256	86.34977578475336	1.0	1.0	1.0
GOTERM_BP_ALL	GO:0009952~anterior/posterior pattern specification	1	100.0	1.0	ATM	1	225	19256	85.58222222222221	1.0	1.0	1.0
GOTERM_BP_ALL	GO:0050866~negative regulation of cell activation	1	100.0	1.0	ATM	1	225	19256	85.58222222222221	1.0	1.0	1.0
GOTERM_BP_ALL	GO:0007088~regulation of mitotic nuclear division	1	100.0	1.0	ATM	1	229	19256	84.08733624454149	1.0	1.0	1.0
GOTERM_BP_ALL	GO:0008654~phospholipid biosynthetic process	1	100.0	1.0	ATM	1	230	19256	83.72173913043478	1.0	1.0	1.0
GOTERM_BP_ALL	GO:0006403~RNA localization	1	100.0	1.0	ATM	1	232	19256	83.0	1.0	1.0	1.0
GOTERM_BP_ALL	GO:2001252~positive regulation of chromosome organization	1	100.0	1.0	ATM	1	232	19256	83.0	1.0	1.0	1.0
GOTERM_BP_ALL	GO:0046777~protein autophosphorylation	1	100.0	1.0	ATM	1	233	19256	82.64377682403433	1.0	1.0	1.0
GOTERM_BP_ALL	GO:0002274~myeloid leukocyte activation	1	100.0	1.0	ATM	1	233	19256	82.64377682403433	1.0	1.0	1.0
REACTOME_PATHWAY	R-HSA-5693567~HDR through Homologous Recombination (HRR) or Single Strand Annealing (SSA)	1	100.0	1.0	ATM	1	132	10882	82.43939393939394	1.0	1.0	1.0
GOTERM_BP_ALL	GO:0071229~cellular response to acid chemical	1	100.0	1.0	ATM	1	235	19256	81.9404255319149	1.0	1.0	1.0
GOTERM_BP_ALL	GO:0043523~regulation of neuron apoptotic process	1	100.0	1.0	ATM	1	236	19256	81.59322033898306	1.0	1.0	1.0
REACTOME_PATHWAY	R-HSA-1632852~Macroautophagy	1	100.0	1.0	ATM	1	136	10882	80.01470588235294	1.0	1.0	1.0
GOTERM_BP_ALL	GO:0031328~positive regulation of cellular biosynthetic process	1	100.0	1.0	ATM	1	2174	19256	8.85740570377185	1.0	1.0	1.0
REACTOME_PATHWAY	R-HSA-212436~Generic Transcription Pathway	1	100.0	1.0	ATM	1	1238	10882	8.789983844911147	1.0	1.0	1.0
GOTERM_BP_ALL	GO:0044248~cellular catabolic process	1	100.0	1.0	ATM	1	2207	19256	8.724966017217943	1.0	1.0	1.0
GOTERM_BP_ALL	GO:0009891~positive regulation of biosynthetic process	1	100.0	1.0	ATM	1	2218	19256	8.681695220919748	1.0	1.0	1.0
GOTERM_MF_ALL	GO:0042802~identical protein binding	1	100.0	1.0	ATM	1	2182	18811	8.620989917506874	1.0	1.0	1.0
GOTERM_BP_ALL	GO:0051649~establishment of localization in cell	1	100.0	1.0	ATM	1	2244	19256	8.581105169340464	1.0	1.0	1.0
GOTERM_BP_ALL	GO:0008219~cell death	1	100.0	1.0	ATM	1	2259	19256	8.524125719344843	1.0	1.0	1.0
GOTERM_BP_ALL	GO:0010628~positive regulation of gene expression	1	100.0	1.0	ATM	1	2266	19256	8.497793468667256	1.0	1.0	1.0
GOTERM_BP_ALL	GO:0006928~movement of cell or subcellular component	1	100.0	1.0	ATM	1	2278	19256	8.453028972783143	1.0	1.0	1.0
GOTERM_MF_ALL	GO:0000166~nucleotide binding	1	100.0	1.0	ATM	1	2228	18811	8.442998204667862	1.0	1.0	1.0
GOTERM_MF_ALL	GO:1901265~nucleoside phosphate binding	1	100.0	1.0	ATM	1	2229	18811	8.439210408254823	1.0	1.0	1.0
GOTERM_BP_ALL	GO:0051173~positive regulation of nitrogen compound metabolic process	1	100.0	1.0	ATM	1	2284	19256	8.430823117338003	1.0	1.0	1.0
GOTERM_CC_ALL	GO:0005856~cytoskeleton	1	100.0	1.0	ATM	1	2449	20472	8.359330338913843	1.0	1.0	1.0
GOTERM_BP_ALL	GO:0048468~cell development	1	100.0	1.0	ATM	1	2324	19256	8.285714285714285	1.0	1.0	1.0
GOTERM_BP_ALL	GO:0016310~phosphorylation	1	100.0	1.0	ATM	1	2387	19256	8.0670297444491	1.0	1.0	1.0
GOTERM_MF_ALL	GO:0097367~carbohydrate derivative binding	1	100.0	1.0	ATM	1	2335	18811	8.05610278372591	1.0	1.0	1.0
GOTERM_CC_ALL	GO:0031410~cytoplasmic vesicle	1	100.0	1.0	ATM	1	2547	20472	8.037691401648999	1.0	1.0	1.0
GOTERM_BP_ALL	GO:0051172~negative regulation of nitrogen compound metabolic process	1	100.0	1.0	ATM	1	2399	19256	8.026677782409337	1.0	1.0	1.0
GOTERM_CC_ALL	GO:0097708~intracellular vesicle	1	100.0	1.0	ATM	1	2553	20472	8.018801410105759	1.0	1.0	1.0
GOTERM_BP_ALL	GO:0000819~sister chromatid segregation	1	100.0	1.0	ATM	1	241	19256	79.90041493775934	1.0	1.0	1.0
REACTOME_PATHWAY	R-HSA-5693538~Homology Directed Repair	1	100.0	1.0	ATM	1	138	10882	78.85507246376812	1.0	1.0	1.0
KEGG_PATHWAY	hsa04064:NF-kappa B signaling pathway	1	100.0	1.0	ATM	1	104	8156	78.42307692307692	1.0	1.0	1.0
GOTERM_BP_ALL	GO:0050670~regulation of lymphocyte proliferation	1	100.0	1.0	ATM	1	246	19256	78.27642276422763	1.0	1.0	1.0
GOTERM_BP_ALL	GO:1902275~regulation of chromatin organization	1	100.0	1.0	ATM	1	246	19256	78.27642276422763	1.0	1.0	1.0
GOTERM_BP_ALL	GO:0008406~gonad development	1	100.0	1.0	ATM	1	250	19256	77.024	1.0	1.0	1.0
GOTERM_BP_ALL	GO:0032944~regulation of mononuclear cell proliferation	1	100.0	1.0	ATM	1	250	19256	77.024	1.0	1.0	1.0
REACTOME_PATHWAY	R-HSA-1474165~Reproduction	1	100.0	1.0	ATM	1	143	10882	76.0979020979021	1.0	1.0	1.0
GOTERM_BP_ALL	GO:0045137~development of primary sexual characteristics	1	100.0	1.0	ATM	1	256	19256	75.21875	1.0	1.0	1.0
GOTERM_BP_ALL	GO:1904262~negative regulation of TORC1 signaling	1	100.0	1.0	ATM	1	26	19256	740.6153846153846	1.0	1.0	1.0
GOTERM_BP_ALL	GO:1904353~regulation of telomere capping	1	100.0	1.0	ATM	1	26	19256	740.6153846153846	1.0	1.0	1.0
GOTERM_BP_ALL	GO:0051402~neuron apoptotic process	1	100.0	1.0	ATM	1	260	19256	74.06153846153846	1.0	1.0	1.0
GOTERM_BP_ALL	GO:0051783~regulation of nuclear division	1	100.0	1.0	ATM	1	260	19256	74.06153846153846	1.0	1.0	1.0
REACTOME_PATHWAY	R-HSA-9612973~Autophagy	1	100.0	1.0	ATM	1	151	10882	72.06622516556291	1.0	1.0	1.0
GOTERM_BP_ALL	GO:0010948~negative regulation of cell cycle process	1	100.0	1.0	ATM	1	268	19256	71.85074626865672	1.0	1.0	1.0
GOTERM_BP_ALL	GO:0045930~negative regulation of mitotic cell cycle	1	100.0	1.0	ATM	1	269	19256	71.58364312267658	1.0	1.0	1.0
GOTERM_BP_ALL	GO:0070663~regulation of leukocyte proliferation	1	100.0	1.0	ATM	1	269	19256	71.58364312267658	1.0	1.0	1.0
GOTERM_BP_ALL	GO:0051321~meiotic cell cycle	1	100.0	1.0	ATM	1	271	19256	71.05535055350553	1.0	1.0	1.0
GOTERM_BP_ALL	GO:0032846~positive regulation of homeostatic process	1	100.0	1.0	ATM	1	272	19256	70.79411764705883	1.0	1.0	1.0
REACTOME_PATHWAY	R-HSA-73857~RNA Polymerase II Transcription	1	100.0	1.0	ATM	1	1362	10882	7.989720998531571	1.0	1.0	1.0
GOTERM_BP_ALL	GO:0010629~negative regulation of gene expression	1	100.0	1.0	ATM	1	2497	19256	7.711653984781738	1.0	1.0	1.0
GOTERM_MF_ALL	GO:0016740~transferase activity	1	100.0	1.0	ATM	1	2462	18811	7.6405361494719735	1.0	1.0	1.0
GOTERM_BP_ALL	GO:0048584~positive regulation of response to stimulus	1	100.0	1.0	ATM	1	2543	19256	7.572158867479355	1.0	1.0	1.0
GOTERM_BP_ALL	GO:0071310~cellular response to organic substance	1	100.0	1.0	ATM	1	2551	19256	7.5484123872990985	1.0	1.0	1.0
GOTERM_BP_ALL	GO:0009056~catabolic process	1	100.0	1.0	ATM	1	2586	19256	7.446249033255993	1.0	1.0	1.0
GOTERM_BP_ALL	GO:0007399~nervous system development	1	100.0	1.0	ATM	1	2592	19256	7.429012345679013	1.0	1.0	1.0
GOTERM_BP_ALL	GO:0051704~multi-organism process	1	100.0	1.0	ATM	1	2637	19256	7.302237390974592	1.0	1.0	1.0
GOTERM_MF_ALL	GO:0003677~DNA binding	1	100.0	1.0	ATM	1	2595	18811	7.248940269749518	1.0	1.0	1.0
REACTOME_PATHWAY	R-HSA-74160~Gene expression (Transcription)	1	100.0	1.0	ATM	1	1502	10882	7.245006657789614	1.0	1.0	1.0
GOTERM_MF_ALL	GO:0036094~small molecule binding	1	100.0	1.0	ATM	1	2624	18811	7.168826219512194	1.0	1.0	1.0
REACTOME_PATHWAY	R-HSA-5633007~Regulation of TP53 Activity	1	100.0	1.0	ATM	1	160	10882	68.0125	1.0	1.0	1.0
GOTERM_BP_ALL	GO:0044843~cell cycle G1/S phase transition	1	100.0	1.0	ATM	1	284	19256	67.80281690140845	1.0	1.0	1.0
GOTERM_BP_ALL	GO:0090068~positive regulation of cell cycle process	1	100.0	1.0	ATM	1	284	19256	67.80281690140845	1.0	1.0	1.0
REACTOME_PATHWAY	R-HSA-69481~G2/M Checkpoints	1	100.0	1.0	ATM	1	167	10882	65.1616766467066	1.0	1.0	1.0
GOTERM_BP_ALL	GO:0097695~establishment of macromolecular complex localization to telomere	1	100.0	1.0	ATM	1	3	19256	6418.666666666666	1.0	1.0	1.0
GOTERM_BP_ALL	GO:0097694~establishment of RNA localization to telomere	1	100.0	1.0	ATM	1	3	19256	6418.666666666666	1.0	1.0	1.0
GOTERM_BP_ALL	GO:0002331~pre-B cell allelic exclusion	1	100.0	1.0	ATM	1	3	19256	6418.666666666666	1.0	1.0	1.0
REACTOME_PATHWAY	R-HSA-5693532~DNA Double-Strand Break Repair	1	100.0	1.0	ATM	1	168	10882	64.77380952380953	1.0	1.0	1.0
KEGG_PATHWAY	hsa04110:Cell cycle	1	100.0	1.0	ATM	1	126	8156	64.73015873015873	1.0	1.0	1.0
GOTERM_BP_ALL	GO:0022618~ribonucleoprotein complex assembly	1	100.0	1.0	ATM	1	299	19256	64.40133779264214	1.0	1.0	1.0
GOTERM_BP_ALL	GO:0006302~double-strand break repair	1	100.0	1.0	ATM	1	300	19256	64.18666666666667	1.0	1.0	1.0
GOTERM_BP_ALL	GO:0097193~intrinsic apoptotic signaling pathway	1	100.0	1.0	ATM	1	303	19256	63.551155115511555	1.0	1.0	1.0
GOTERM_MF_ALL	GO:0004677~DNA-dependent protein kinase activity	1	100.0	1.0	ATM	1	3	18811	6270.333333333333	1.0	1.0	1.0
GOTERM_BP_ALL	GO:0071480~cellular response to gamma radiation	1	100.0	1.0	ATM	1	31	19256	621.1612903225806	1.0	1.0	1.0
GOTERM_BP_ALL	GO:0007548~sex differentiation	1	100.0	1.0	ATM	1	308	19256	62.519480519480524	1.0	1.0	1.0
KEGG_PATHWAY	hsa04068:FoxO signaling pathway	1	100.0	1.0	ATM	1	131	8156	62.25954198473283	1.0	1.0	1.0
GOTERM_BP_ALL	GO:0006650~glycerophospholipid metabolic process	1	100.0	1.0	ATM	1	312	19256	61.717948717948715	1.0	1.0	1.0
GOTERM_BP_ALL	GO:0046651~lymphocyte proliferation	1	100.0	1.0	ATM	1	316	19256	60.936708860759495	1.0	1.0	1.0
GOTERM_BP_ALL	GO:0032943~mononuclear cell proliferation	1	100.0	1.0	ATM	1	320	19256	60.175000000000004	1.0	1.0	1.0
GOTERM_BP_ALL	GO:0098813~nuclear chromosome segregation	1	100.0	1.0	ATM	1	320	19256	60.175000000000004	1.0	1.0	1.0
GOTERM_BP_ALL	GO:0006357~regulation of transcription from RNA polymerase II promoter	1	100.0	1.0	ATM	1	2779	19256	6.929111191075926	1.0	1.0	1.0
GOTERM_BP_ALL	GO:0035556~intracellular signal transduction	1	100.0	1.0	ATM	1	2781	19256	6.924128011506653	1.0	1.0	1.0
GOTERM_BP_ALL	GO:0009653~anatomical structure morphogenesis	1	100.0	1.0	ATM	1	2865	19256	6.721116928446771	1.0	1.0	1.0
GOTERM_BP_ALL	GO:0051128~regulation of cellular component organization	1	100.0	1.0	ATM	1	2899	19256	6.642290444981028	1.0	1.0	1.0
GOTERM_BP_ALL	GO:0002376~immune system process	1	100.0	1.0	ATM	1	3022	19256	6.371939113170086	1.0	1.0	1.0
GOTERM_BP_ALL	GO:0032879~regulation of localization	1	100.0	1.0	ATM	1	3025	19256	6.365619834710744	1.0	1.0	1.0
GOTERM_BP_ALL	GO:0051641~cellular localization	1	100.0	1.0	ATM	1	3043	19256	6.327965823200788	1.0	1.0	1.0
GOTERM_MF_ALL	GO:0043168~anion binding	1	100.0	1.0	ATM	1	2976	18811	6.320900537634408	1.0	1.0	1.0
GOTERM_BP_ALL	GO:0033036~macromolecule localization	1	100.0	1.0	ATM	1	3084	19256	6.243839169909209	1.0	1.0	1.0
GOTERM_BP_ALL	GO:0070887~cellular response to chemical stimulus	1	100.0	1.0	ATM	1	3157	19256	6.099461514095661	1.0	1.0	1.0
GOTERM_BP_ALL	GO:0022607~cellular component assembly	1	100.0	1.0	ATM	1	3177	19256	6.061063896757948	1.0	1.0	1.0
REACTOME_PATHWAY	R-HSA-1643685~Disease	1	100.0	1.0	ATM	1	1801	10882	6.042198778456413	1.0	1.0	1.0
GOTERM_BP_ALL	GO:0009966~regulation of signal transduction	1	100.0	1.0	ATM	1	3208	19256	6.002493765586035	1.0	1.0	1.0
KEGG_PATHWAY	hsa04210:Apoptosis	1	100.0	1.0	ATM	1	136	8156	59.970588235294116	1.0	1.0	1.0
GOTERM_BP_ALL	GO:0071826~ribonucleoprotein complex subunit organization	1	100.0	1.0	ATM	1	323	19256	59.61609907120743	1.0	1.0	1.0
GOTERM_BP_ALL	GO:2001020~regulation of response to DNA damage stimulus	1	100.0	1.0	ATM	1	324	19256	59.4320987654321	1.0	1.0	1.0
GOTERM_BP_ALL	GO:0007281~germ cell development	1	100.0	1.0	ATM	1	324	19256	59.4320987654321	1.0	1.0	1.0
GOTERM_BP_ALL	GO:0018105~peptidyl-serine phosphorylation	1	100.0	1.0	ATM	1	326	19256	59.06748466257668	1.0	1.0	1.0
GOTERM_BP_ALL	GO:0051054~positive regulation of DNA metabolic process	1	100.0	1.0	ATM	1	326	19256	59.06748466257668	1.0	1.0	1.0
GOTERM_BP_ALL	GO:0010165~response to X-ray	1	100.0	1.0	ATM	1	33	19256	583.5151515151515	1.0	1.0	1.0
GOTERM_BP_ALL	GO:1901798~positive regulation of signal transduction by p53 class mediator	1	100.0	1.0	ATM	1	33	19256	583.5151515151515	1.0	1.0	1.0
REACTOME_PATHWAY	R-HSA-6804760~Regulation of TP53 Activity through Methylation	1	100.0	1.0	ATM	1	19	10882	572.7368421052631	1.0	1.0	1.0
GOTERM_BP_ALL	GO:0034655~nucleobase-containing compound catabolic process	1	100.0	1.0	ATM	1	334	19256	57.65269461077845	1.0	1.0	1.0
GOTERM_BP_ALL	GO:0006310~DNA recombination	1	100.0	1.0	ATM	1	337	19256	57.13946587537092	1.0	1.0	1.0
GOTERM_BP_ALL	GO:0001666~response to hypoxia	1	100.0	1.0	ATM	1	337	19256	57.13946587537092	1.0	1.0	1.0
GOTERM_BP_ALL	GO:0032212~positive regulation of telomere maintenance via telomerase	1	100.0	1.0	ATM	1	34	19256	566.3529411764706	1.0	1.0	1.0
GOTERM_BP_ALL	GO:0044783~G1 DNA damage checkpoint	1	100.0	1.0	ATM	1	34	19256	566.3529411764706	1.0	1.0	1.0
GOTERM_BP_ALL	GO:0031571~mitotic G1 DNA damage checkpoint	1	100.0	1.0	ATM	1	34	19256	566.3529411764706	1.0	1.0	1.0
GOTERM_BP_ALL	GO:0007067~mitotic nuclear division	1	100.0	1.0	ATM	1	343	19256	56.139941690962104	1.0	1.0	1.0
GOTERM_BP_ALL	GO:0044819~mitotic G1/S transition checkpoint	1	100.0	1.0	ATM	1	35	19256	550.1714285714286	1.0	1.0	1.0
GOTERM_BP_ALL	GO:0007143~female meiotic division	1	100.0	1.0	ATM	1	35	19256	550.1714285714286	1.0	1.0	1.0
GOTERM_BP_ALL	GO:0006308~DNA catabolic process	1	100.0	1.0	ATM	1	35	19256	550.1714285714286	1.0	1.0	1.0
GOTERM_BP_ALL	GO:0071214~cellular response to abiotic stimulus	1	100.0	1.0	ATM	1	347	19256	55.492795389048986	1.0	1.0	1.0
REACTOME_PATHWAY	R-HSA-2559583~Cellular Senescence	1	100.0	1.0	ATM	1	197	10882	55.23857868020305	1.0	1.0	1.0
GOTERM_BP_ALL	GO:0070661~leukocyte proliferation	1	100.0	1.0	ATM	1	350	19256	55.01714285714286	1.0	1.0	1.0
GOTERM_BP_ALL	GO:0018209~peptidyl-serine modification	1	100.0	1.0	ATM	1	350	19256	55.01714285714286	1.0	1.0	1.0
REACTOME_PATHWAY	R-HSA-6803204~TP53 Regulates Transcription of Genes Involved in Cytochrome C Release	1	100.0	1.0	ATM	1	20	10882	544.1	1.0	1.0	1.0
GOTERM_BP_ALL	GO:0036293~response to decreased oxygen levels	1	100.0	1.0	ATM	1	353	19256	54.54957507082153	1.0	1.0	1.0
GOTERM_BP_ALL	GO:1901214~regulation of neuron death	1	100.0	1.0	ATM	1	353	19256	54.54957507082153	1.0	1.0	1.0
GOTERM_BP_ALL	GO:0007095~mitotic G2 DNA damage checkpoint	1	100.0	1.0	ATM	1	36	19256	534.8888888888889	1.0	1.0	1.0
GOTERM_BP_ALL	GO:0031572~G2 DNA damage checkpoint	1	100.0	1.0	ATM	1	36	19256	534.8888888888889	1.0	1.0	1.0
GOTERM_BP_ALL	GO:0003002~regionalization	1	100.0	1.0	ATM	1	359	19256	53.63788300835654	1.0	1.0	1.0
GOTERM_BP_ALL	GO:0048511~rhythmic process	1	100.0	1.0	ATM	1	361	19256	53.340720221606645	1.0	1.0	1.0
GOTERM_BP_ALL	GO:0050869~negative regulation of B cell activation	1	100.0	1.0	ATM	1	37	19256	520.4324324324324	1.0	1.0	1.0
GOTERM_BP_ALL	GO:1904358~positive regulation of telomere maintenance via telomere lengthening	1	100.0	1.0	ATM	1	37	19256	520.4324324324324	1.0	1.0	1.0
GOTERM_BP_ALL	GO:1901990~regulation of mitotic cell cycle phase transition	1	100.0	1.0	ATM	1	364	19256	52.901098901098905	1.0	1.0	1.0
GOTERM_BP_ALL	GO:0010506~regulation of autophagy	1	100.0	1.0	ATM	1	367	19256	52.46866485013624	1.0	1.0	1.0
GOTERM_BP_ALL	GO:0042113~B cell activation	1	100.0	1.0	ATM	1	368	19256	52.326086956521735	1.0	1.0	1.0
KEGG_PATHWAY	hsa04218:Cellular senescence	1	100.0	1.0	ATM	1	156	8156	52.282051282051285	1.0	1.0	1.0
GOTERM_BP_ALL	GO:0007568~aging	1	100.0	1.0	ATM	1	370	19256	52.04324324324324	1.0	1.0	1.0
GOTERM_BP_ALL	GO:0022412~cellular process involved in reproduction in multicellular organism	1	100.0	1.0	ATM	1	374	19256	51.48663101604278	1.0	1.0	1.0
GOTERM_BP_ALL	GO:0032205~negative regulation of telomere maintenance	1	100.0	1.0	ATM	1	38	19256	506.7368421052632	1.0	1.0	1.0
GOTERM_CC_ALL	GO:0098687~chromosomal region	1	100.0	1.0	ATM	1	405	20472	50.54814814814815	1.0	1.0	1.0
GOTERM_BP_ALL	GO:0007059~chromosome segregation	1	100.0	1.0	ATM	1	382	19256	50.40837696335078	1.0	1.0	1.0
GOTERM_BP_ALL	GO:0070997~neuron death	1	100.0	1.0	ATM	1	383	19256	50.27676240208878	1.0	1.0	1.0
GOTERM_BP_ALL	GO:0006796~phosphate-containing compound metabolic process	1	100.0	1.0	ATM	1	3256	19256	5.914004914004914	1.0	1.0	1.0
GOTERM_BP_ALL	GO:0010033~response to organic substance	1	100.0	1.0	ATM	1	3278	19256	5.87431360585723	1.0	1.0	1.0
GOTERM_BP_ALL	GO:0031324~negative regulation of cellular metabolic process	1	100.0	1.0	ATM	1	3301	19256	5.833383823083914	1.0	1.0	1.0
GOTERM_BP_ALL	GO:0032268~regulation of cellular protein metabolic process	1	100.0	1.0	ATM	1	3332	19256	5.779111644657863	1.0	1.0	1.0
GOTERM_BP_ALL	GO:0010605~negative regulation of macromolecule metabolic process	1	100.0	1.0	ATM	1	3345	19256	5.756651718983557	1.0	1.0	1.0
GOTERM_BP_ALL	GO:0006793~phosphorus metabolic process	1	100.0	1.0	ATM	1	3349	19256	5.749776052553001	1.0	1.0	1.0
GOTERM_BP_ALL	GO:0044085~cellular component biogenesis	1	100.0	1.0	ATM	1	3453	19256	5.576600057920649	1.0	1.0	1.0
GOTERM_BP_ALL	GO:0051246~regulation of protein metabolic process	1	100.0	1.0	ATM	1	3516	19256	5.476678043230944	1.0	1.0	1.0
GOTERM_BP_ALL	GO:0009892~negative regulation of metabolic process	1	100.0	1.0	ATM	1	3578	19256	5.381777529346003	1.0	1.0	1.0
GOTERM_BP_ALL	GO:0010646~regulation of cell communication	1	100.0	1.0	ATM	1	3612	19256	5.331118493909192	1.0	1.0	1.0
GOTERM_BP_ALL	GO:0010604~positive regulation of macromolecule metabolic process	1	100.0	1.0	ATM	1	3615	19256	5.326694329183956	1.0	1.0	1.0
GOTERM_BP_ALL	GO:0023051~regulation of signaling	1	100.0	1.0	ATM	1	3640	19256	5.290109890109891	1.0	1.0	1.0
GOTERM_BP_ALL	GO:0031325~positive regulation of cellular metabolic process	1	100.0	1.0	ATM	1	3656	19256	5.266958424507658	1.0	1.0	1.0
GOTERM_BP_ALL	GO:0006351~transcription, DNA-templated	1	100.0	1.0	ATM	1	3671	19256	5.245437210569327	1.0	1.0	1.0
GOTERM_BP_ALL	GO:0006355~regulation of transcription, DNA-templated	1	100.0	1.0	ATM	1	3705	19256	5.197300944669366	1.0	1.0	1.0
GOTERM_BP_ALL	GO:0048513~animal organ development	1	100.0	1.0	ATM	1	3706	19256	5.195898542903399	1.0	1.0	1.0
GOTERM_BP_ALL	GO:1903506~regulation of nucleic acid-templated transcription	1	100.0	1.0	ATM	1	3707	19256	5.194496897760993	1.0	1.0	1.0
GOTERM_BP_ALL	GO:2001141~regulation of RNA biosynthetic process	1	100.0	1.0	ATM	1	3723	19256	5.172172978780553	1.0	1.0	1.0
GOTERM_BP_ALL	GO:0097659~nucleic acid-templated transcription	1	100.0	1.0	ATM	1	3840	19256	5.014583333333333	1.0	1.0	1.0
GOTERM_BP_ALL	GO:0016233~telomere capping	1	100.0	1.0	ATM	1	39	19256	493.7435897435897	1.0	1.0	1.0
GOTERM_BP_ALL	GO:0070482~response to oxygen levels	1	100.0	1.0	ATM	1	386	19256	49.8860103626943	1.0	1.0	1.0
GOTERM_BP_ALL	GO:0046700~heterocycle catabolic process	1	100.0	1.0	ATM	1	386	19256	49.8860103626943	1.0	1.0	1.0
GOTERM_BP_ALL	GO:0044270~cellular nitrogen compound catabolic process	1	100.0	1.0	ATM	1	388	19256	49.628865979381445	1.0	1.0	1.0
GOTERM_BP_ALL	GO:0045787~positive regulation of cell cycle	1	100.0	1.0	ATM	1	391	19256	49.248081841432224	1.0	1.0	1.0
GOTERM_BP_ALL	GO:0002329~pre-B cell differentiation	1	100.0	1.0	ATM	1	4	19256	4814.0	1.0	1.0	1.0
GOTERM_BP_ALL	GO:0046486~glycerolipid metabolic process	1	100.0	1.0	ATM	1	399	19256	48.26065162907268	1.0	1.0	1.0
GOTERM_BP_ALL	GO:0019439~aromatic compound catabolic process	1	100.0	1.0	ATM	1	402	19256	47.90049751243781	1.0	1.0	1.0
GOTERM_BP_ALL	GO:0001101~response to acid chemical	1	100.0	1.0	ATM	1	403	19256	47.78163771712158	1.0	1.0	1.0
GOTERM_BP_ALL	GO:0031331~positive regulation of cellular catabolic process	1	100.0	1.0	ATM	1	407	19256	47.31203931203931	1.0	1.0	1.0
GOTERM_CC_ALL	GO:0005819~spindle	1	100.0	1.0	ATM	1	434	20472	47.1705069124424	1.0	1.0	1.0
GOTERM_BP_ALL	GO:1901987~regulation of cell cycle phase transition	1	100.0	1.0	ATM	1	409	19256	47.080684596577015	1.0	1.0	1.0
GOTERM_BP_ALL	GO:0043516~regulation of DNA damage response, signal transduction by p53 class mediator	1	100.0	1.0	ATM	1	41	19256	469.6585365853658	1.0	1.0	1.0
GOTERM_BP_ALL	GO:0007094~mitotic spindle assembly checkpoint	1	100.0	1.0	ATM	1	41	19256	469.6585365853658	1.0	1.0	1.0
GOTERM_BP_ALL	GO:0071173~spindle assembly checkpoint	1	100.0	1.0	ATM	1	41	19256	469.6585365853658	1.0	1.0	1.0
REACTOME_PATHWAY	R-HSA-9709603~Impaired BRCA2 binding to PALB2	1	100.0	1.0	ATM	1	24	10882	453.41666666666663	1.0	1.0	1.0
GOTERM_BP_ALL	GO:0030098~lymphocyte differentiation	1	100.0	1.0	ATM	1	422	19256	45.6303317535545	1.0	1.0	1.0
GOTERM_BP_ALL	GO:0045786~negative regulation of cell cycle	1	100.0	1.0	ATM	1	426	19256	45.2018779342723	1.0	1.0	1.0
REACTOME_PATHWAY	R-HSA-9701192~Defective HDR through Homologous Recombination (HRR) due to BRCA1 loss-of-function	1	100.0	1.0	ATM	1	25	10882	435.28000000000003	1.0	1.0	1.0
REACTOME_PATHWAY	R-HSA-9701193~Defective HDR through Homologous Recombination (HRR) due to PALB2 loss of function	1	100.0	1.0	ATM	1	25	10882	435.28000000000003	1.0	1.0	1.0
REACTOME_PATHWAY	R-HSA-9704331~Defective HDR through Homologous Recombination Repair (HRR) due to PALB2 loss of BRCA1 binding function	1	100.0	1.0	ATM	1	25	10882	435.28000000000003	1.0	1.0	1.0
REACTOME_PATHWAY	R-HSA-9704646~Defective HDR through Homologous Recombination Repair (HRR) due to PALB2 loss of BRCA2/RAD51/RAD51C binding function	1	100.0	1.0	ATM	1	25	10882	435.28000000000003	1.0	1.0	1.0
GOTERM_BP_ALL	GO:1901361~organic cyclic compound catabolic process	1	100.0	1.0	ATM	1	439	19256	43.863325740318906	1.0	1.0	1.0
GOTERM_BP_ALL	GO:0006644~phospholipid metabolic process	1	100.0	1.0	ATM	1	441	19256	43.66439909297053	1.0	1.0	1.0
GOTERM_MF_ALL	GO:0004674~protein serine/threonine kinase activity	1	100.0	1.0	ATM	1	445	18811	42.27191011235955	1.0	1.0	1.0
KEGG_PATHWAY	hsa05202:Transcriptional misregulation in cancer	1	100.0	1.0	ATM	1	193	8156	42.259067357512954	1.0	1.0	1.0
GOTERM_BP_ALL	GO:0060249~anatomical structure homeostasis	1	100.0	1.0	ATM	1	456	19256	42.228070175438596	1.0	1.0	1.0
GOTERM_BP_ALL	GO:0016572~histone phosphorylation	1	100.0	1.0	ATM	1	46	19256	418.6086956521739	1.0	1.0	1.0
GOTERM_BP_ALL	GO:0033044~regulation of chromosome organization	1	100.0	1.0	ATM	1	469	19256	41.05756929637526	1.0	1.0	1.0
GOTERM_BP_ALL	GO:0048608~reproductive structure development	1	100.0	1.0	ATM	1	469	19256	41.05756929637526	1.0	1.0	1.0
GOTERM_BP_ALL	GO:0071174~mitotic spindle checkpoint	1	100.0	1.0	ATM	1	47	19256	409.7021276595745	1.0	1.0	1.0
REACTOME_PATHWAY	R-HSA-5693554~Resolution of D-loop Structures through Synthesis-Dependent Strand Annealing (SDSA)	1	100.0	1.0	ATM	1	27	10882	403.037037037037	1.0	1.0	1.0
GOTERM_BP_ALL	GO:0031577~spindle checkpoint	1	100.0	1.0	ATM	1	48	19256	401.16666666666663	1.0	1.0	1.0
GOTERM_BP_ALL	GO:0010259~multicellular organism aging	1	100.0	1.0	ATM	1	48	19256	401.16666666666663	1.0	1.0	1.0
GOTERM_BP_ALL	GO:0010639~negative regulation of organelle organization	1	100.0	1.0	ATM	1	471	19256	40.88322717622081	1.0	1.0	1.0
GOTERM_BP_ALL	GO:0061458~reproductive system development	1	100.0	1.0	ATM	1	473	19256	40.710359408033824	1.0	1.0	1.0
GOTERM_BP_ALL	GO:0007389~pattern specification process	1	100.0	1.0	ATM	1	473	19256	40.710359408033824	1.0	1.0	1.0
GOTERM_BP_ALL	GO:0009314~response to radiation	1	100.0	1.0	ATM	1	479	19256	40.200417536534445	1.0	1.0	1.0
GOTERM_BP_ALL	GO:0044772~mitotic cell cycle phase transition	1	100.0	1.0	ATM	1	479	19256	40.200417536534445	1.0	1.0	1.0
GOTERM_BP_ALL	GO:0048732~gland development	1	100.0	1.0	ATM	1	480	19256	40.11666666666667	1.0	1.0	1.0
GOTERM_BP_ALL	GO:0032774~RNA biosynthetic process	1	100.0	1.0	ATM	1	3868	19256	4.978283350568769	1.0	1.0	1.0
GOTERM_BP_ALL	GO:0051252~regulation of RNA metabolic process	1	100.0	1.0	ATM	1	3928	19256	4.902240325865581	1.0	1.0	1.0
GOTERM_BP_ALL	GO:0009893~positive regulation of metabolic process	1	100.0	1.0	ATM	1	3935	19256	4.893519695044473	1.0	1.0	1.0
GOTERM_CC_ALL	GO:0031982~vesicle	1	100.0	1.0	ATM	1	4215	20472	4.856939501779359	1.0	1.0	1.0
GOTERM_CC_ALL	GO:0005654~nucleoplasm	1	100.0	1.0	ATM	1	4287	20472	4.775367389783065	1.0	1.0	1.0
GOTERM_BP_ALL	GO:0036211~protein modification process	1	100.0	1.0	ATM	1	4049	19256	4.755742158557669	1.0	1.0	1.0
GOTERM_BP_ALL	GO:0006464~cellular protein modification process	1	100.0	1.0	ATM	1	4049	19256	4.755742158557669	1.0	1.0	1.0
GOTERM_BP_ALL	GO:0044710~single-organism metabolic process	1	100.0	1.0	ATM	1	4174	19256	4.613320555821754	1.0	1.0	1.0
GOTERM_BP_ALL	GO:0065008~regulation of biological quality	1	100.0	1.0	ATM	1	4195	19256	4.590226460071514	1.0	1.0	1.0
GOTERM_BP_ALL	GO:0006950~response to stress	1	100.0	1.0	ATM	1	4260	19256	4.52018779342723	1.0	1.0	1.0
GOTERM_BP_ALL	GO:0006996~organelle organization	1	100.0	1.0	ATM	1	4266	19256	4.513830285982184	1.0	1.0	1.0
GOTERM_BP_ALL	GO:0043412~macromolecule modification	1	100.0	1.0	ATM	1	4271	19256	4.508546007960665	1.0	1.0	1.0
GOTERM_BP_ALL	GO:0034654~nucleobase-containing compound biosynthetic process	1	100.0	1.0	ATM	1	4322	19256	4.455344747801943	1.0	1.0	1.0
GOTERM_BP_ALL	GO:0019219~regulation of nucleobase-containing compound metabolic process	1	100.0	1.0	ATM	1	4324	19256	4.453283996299723	1.0	1.0	1.0
GOTERM_BP_ALL	GO:0030154~cell differentiation	1	100.0	1.0	ATM	1	4390	19256	4.386332574031891	1.0	1.0	1.0
GOTERM_BP_ALL	GO:0048583~regulation of response to stimulus	1	100.0	1.0	ATM	1	4397	19256	4.379349556515806	1.0	1.0	1.0
GOTERM_BP_ALL	GO:0018130~heterocycle biosynthetic process	1	100.0	1.0	ATM	1	4402	19256	4.374375283961835	1.0	1.0	1.0
GOTERM_BP_ALL	GO:0019438~aromatic compound biosynthetic process	1	100.0	1.0	ATM	1	4408	19256	4.368421052631579	1.0	1.0	1.0
GOTERM_MF_ALL	GO:0003676~nucleic acid binding	1	100.0	1.0	ATM	1	4448	18811	4.229091726618705	1.0	1.0	1.0
GOTERM_BP_ALL	GO:1901362~organic cyclic compound biosynthetic process	1	100.0	1.0	ATM	1	4560	19256	4.22280701754386	1.0	1.0	1.0
GOTERM_BP_ALL	GO:0048869~cellular developmental process	1	100.0	1.0	ATM	1	4576	19256	4.208041958041958	1.0	1.0	1.0
GOTERM_BP_ALL	GO:0042221~response to chemical	1	100.0	1.0	ATM	1	4722	19256	4.077933079203728	1.0	1.0	1.0
GOTERM_BP_ALL	GO:2000112~regulation of cellular macromolecule biosynthetic process	1	100.0	1.0	ATM	1	4768	19256	4.0385906040268456	1.0	1.0	1.0
GOTERM_BP_ALL	GO:0010556~regulation of macromolecule biosynthetic process	1	100.0	1.0	ATM	1	4811	19256	4.002494283932655	1.0	1.0	1.0
GOTERM_BP_ALL	GO:1903432~regulation of TORC1 signaling	1	100.0	1.0	ATM	1	49	19256	392.9795918367347	1.0	1.0	1.0
GOTERM_BP_ALL	GO:0045841~negative regulation of mitotic metaphase/anaphase transition	1	100.0	1.0	ATM	1	49	19256	392.9795918367347	1.0	1.0	1.0
GOTERM_BP_ALL	GO:0009896~positive regulation of catabolic process	1	100.0	1.0	ATM	1	486	19256	39.62139917695473	1.0	1.0	1.0
GOTERM_CC_ALL	GO:1990391~DNA repair complex	1	100.0	1.0	ATM	1	53	20472	386.2641509433962	1.0	1.0	1.0
GOTERM_CC_ALL	GO:0031907~microbody lumen	1	100.0	1.0	ATM	1	53	20472	386.2641509433962	1.0	1.0	1.0
GOTERM_CC_ALL	GO:0005782~peroxisomal matrix	1	100.0	1.0	ATM	1	53	20472	386.2641509433962	1.0	1.0	1.0
GOTERM_BP_ALL	GO:0048538~thymus development	1	100.0	1.0	ATM	1	50	19256	385.12	1.0	1.0	1.0
GOTERM_BP_ALL	GO:0045785~positive regulation of cell adhesion	1	100.0	1.0	ATM	1	496	19256	38.82258064516129	1.0	1.0	1.0
KEGG_PATHWAY	hsa05170:Human immunodeficiency virus 1 infection	1	100.0	1.0	ATM	1	212	8156	38.471698113207545	1.0	1.0	1.0
GOTERM_BP_ALL	GO:1902100~negative regulation of metaphase/anaphase transition of cell cycle	1	100.0	1.0	ATM	1	51	19256	377.5686274509804	1.0	1.0	1.0
GOTERM_BP_ALL	GO:2000816~negative regulation of mitotic sister chromatid separation	1	100.0	1.0	ATM	1	52	19256	370.3076923076923	1.0	1.0	1.0
GOTERM_BP_ALL	GO:0044818~mitotic G2/M transition checkpoint	1	100.0	1.0	ATM	1	52	19256	370.3076923076923	1.0	1.0	1.0
REACTOME_PATHWAY	R-HSA-69620~Cell Cycle Checkpoints	1	100.0	1.0	ATM	1	293	10882	37.13993174061434	1.0	1.0	1.0
GOTERM_BP_ALL	GO:0007140~male meiosis	1	100.0	1.0	ATM	1	53	19256	363.3207547169811	1.0	1.0	1.0
GOTERM_BP_ALL	GO:0000280~nuclear division	1	100.0	1.0	ATM	1	521	19256	36.95969289827256	1.0	1.0	1.0
KEGG_PATHWAY	hsa05166:Human T-cell leukemia virus 1 infection	1	100.0	1.0	ATM	1	222	8156	36.73873873873874	1.0	1.0	1.0
GOTERM_BP_ALL	GO:0016570~histone modification	1	100.0	1.0	ATM	1	531	19256	36.263653483992464	1.0	1.0	1.0
GOTERM_BP_ALL	GO:0032844~regulation of homeostatic process	1	100.0	1.0	ATM	1	533	19256	36.127579737335836	1.0	1.0	1.0
GOTERM_BP_ALL	GO:0032007~negative regulation of TOR signaling	1	100.0	1.0	ATM	1	54	19256	356.5925925925926	1.0	1.0	1.0
GOTERM_BP_ALL	GO:1905819~negative regulation of chromosome separation	1	100.0	1.0	ATM	1	54	19256	356.5925925925926	1.0	1.0	1.0
GOTERM_BP_ALL	GO:0032210~regulation of telomere maintenance via telomerase	1	100.0	1.0	ATM	1	54	19256	356.5925925925926	1.0	1.0	1.0
GOTERM_BP_ALL	GO:0038202~TORC1 signaling	1	100.0	1.0	ATM	1	55	19256	350.1090909090909	1.0	1.0	1.0
GOTERM_BP_ALL	GO:0022613~ribonucleoprotein complex biogenesis	1	100.0	1.0	ATM	1	536	19256	35.92537313432836	1.0	1.0	1.0
GOTERM_BP_ALL	GO:0044770~cell cycle phase transition	1	100.0	1.0	ATM	1	538	19256	35.79182156133829	1.0	1.0	1.0
GOTERM_BP_ALL	GO:0016569~covalent chromatin modification	1	100.0	1.0	ATM	1	545	19256	35.33211009174312	1.0	1.0	1.0
GOTERM_BP_ALL	GO:0002683~negative regulation of immune system process	1	100.0	1.0	ATM	1	559	19256	34.44722719141324	1.0	1.0	1.0
GOTERM_BP_ALL	GO:0051656~establishment of organelle localization	1	100.0	1.0	ATM	1	565	19256	34.081415929203544	1.0	1.0	1.0
GOTERM_BP_ALL	GO:0033048~negative regulation of mitotic sister chromatid segregation	1	100.0	1.0	ATM	1	57	19256	337.82456140350877	1.0	1.0	1.0
GOTERM_BP_ALL	GO:0048285~organelle fission	1	100.0	1.0	ATM	1	567	19256	33.961199294532626	1.0	1.0	1.0
KEGG_PATHWAY	hsa05131:Shigellosis	1	100.0	1.0	ATM	1	247	8156	33.02024291497976	1.0	1.0	1.0
GOTERM_BP_ALL	GO:0007131~reciprocal meiotic recombination	1	100.0	1.0	ATM	1	59	19256	326.37288135593224	1.0	1.0	1.0
GOTERM_BP_ALL	GO:0033046~negative regulation of sister chromatid segregation	1	100.0	1.0	ATM	1	59	19256	326.37288135593224	1.0	1.0	1.0
GOTERM_BP_ALL	GO:0010332~response to gamma radiation	1	100.0	1.0	ATM	1	59	19256	326.37288135593224	1.0	1.0	1.0
GOTERM_BP_ALL	GO:0071500~cellular response to nitrosative stress	1	100.0	1.0	ATM	1	6	19256	3209.333333333333	1.0	1.0	1.0
GOTERM_BP_ALL	GO:1903626~positive regulation of DNA catabolic process	1	100.0	1.0	ATM	1	6	19256	3209.333333333333	1.0	1.0	1.0
GOTERM_BP_ALL	GO:1905323~telomerase holoenzyme complex assembly	1	100.0	1.0	ATM	1	6	19256	3209.333333333333	1.0	1.0	1.0
REACTOME_PATHWAY	R-HSA-5693568~Resolution of D-loop Structures through Holliday Junction Intermediates	1	100.0	1.0	ATM	1	34	10882	320.05882352941177	1.0	1.0	1.0
GOTERM_BP_ALL	GO:0006281~DNA repair	1	100.0	1.0	ATM	1	587	19256	32.804088586030666	1.0	1.0	1.0
GOTERM_BP_ALL	GO:0007346~regulation of mitotic cell cycle	1	100.0	1.0	ATM	1	587	19256	32.804088586030666	1.0	1.0	1.0
GOTERM_BP_ALL	GO:0051052~regulation of DNA metabolic process	1	100.0	1.0	ATM	1	588	19256	32.74829931972789	1.0	1.0	1.0
GOTERM_BP_ALL	GO:0030335~positive regulation of cell migration	1	100.0	1.0	ATM	1	593	19256	32.472175379426645	1.0	1.0	1.0
REACTOME_PATHWAY	R-HSA-73894~DNA Repair	1	100.0	1.0	ATM	1	336	10882	32.386904761904766	1.0	1.0	1.0
GOTERM_BP_ALL	GO:0051249~regulation of lymphocyte activation	1	100.0	1.0	ATM	1	598	19256	32.20066889632107	1.0	1.0	1.0
GOTERM_BP_ALL	GO:0001541~ovarian follicle development	1	100.0	1.0	ATM	1	61	19256	315.672131147541	1.0	1.0	1.0
GOTERM_BP_ALL	GO:0051985~negative regulation of chromosome segregation	1	100.0	1.0	ATM	1	61	19256	315.672131147541	1.0	1.0	1.0
REACTOME_PATHWAY	R-HSA-5693537~Resolution of D-Loop Structures	1	100.0	1.0	ATM	1	35	10882	310.9142857142857	1.0	1.0	1.0
REACTOME_PATHWAY	R-HSA-9709570~Impaired BRCA2 binding to RAD51	1	100.0	1.0	ATM	1	35	10882	310.9142857142857	1.0	1.0	1.0
GOTERM_BP_ALL	GO:0006303~double-strand break repair via nonhomologous end joining	1	100.0	1.0	ATM	1	62	19256	310.5806451612903	1.0	1.0	1.0
GOTERM_BP_ALL	GO:0043030~regulation of macrophage activation	1	100.0	1.0	ATM	1	62	19256	310.5806451612903	1.0	1.0	1.0
GOTERM_BP_ALL	GO:1902532~negative regulation of intracellular signal transduction	1	100.0	1.0	ATM	1	606	19256	31.775577557755778	1.0	1.0	1.0
GOTERM_BP_ALL	GO:0002521~leukocyte differentiation	1	100.0	1.0	ATM	1	606	19256	31.775577557755778	1.0	1.0	1.0
GOTERM_MF_ALL	GO:0004672~protein kinase activity	1	100.0	1.0	ATM	1	597	18811	31.509212730318257	1.0	1.0	1.0
GOTERM_BP_ALL	GO:0090407~organophosphate biosynthetic process	1	100.0	1.0	ATM	1	615	19256	31.31056910569106	1.0	1.0	1.0
GOTERM_BP_ALL	GO:2000147~positive regulation of cell motility	1	100.0	1.0	ATM	1	621	19256	31.00805152979066	1.0	1.0	1.0
GOTERM_BP_ALL	GO:1904356~regulation of telomere maintenance via telomere lengthening	1	100.0	1.0	ATM	1	63	19256	305.6507936507936	1.0	1.0	1.0
GOTERM_BP_ALL	GO:0048599~oocyte development	1	100.0	1.0	ATM	1	63	19256	305.6507936507936	1.0	1.0	1.0
REACTOME_PATHWAY	R-HSA-6804757~Regulation of TP53 Degradation	1	100.0	1.0	ATM	1	36	10882	302.27777777777777	1.0	1.0	1.0
GOTERM_BP_ALL	GO:0007091~metaphase/anaphase transition of mitotic cell cycle	1	100.0	1.0	ATM	1	64	19256	300.875	1.0	1.0	1.0
GOTERM_BP_ALL	GO:0097190~apoptotic signaling pathway	1	100.0	1.0	ATM	1	625	19256	30.8096	1.0	1.0	1.0
GOTERM_BP_ALL	GO:0007507~heart development	1	100.0	1.0	ATM	1	629	19256	30.613672496025437	1.0	1.0	1.0
GOTERM_BP_ALL	GO:0044089~positive regulation of cellular component biogenesis	1	100.0	1.0	ATM	1	634	19256	30.372239747634072	1.0	1.0	1.0
GOTERM_BP_ALL	GO:0051272~positive regulation of cellular component movement	1	100.0	1.0	ATM	1	639	19256	30.134585289514867	1.0	1.0	1.0
REACTOME_PATHWAY	R-HSA-3700989~Transcriptional Regulation by TP53	1	100.0	1.0	ATM	1	362	10882	30.060773480662984	1.0	1.0	1.0
GOTERM_CC_ALL	GO:0031981~nuclear lumen	1	100.0	1.0	ATM	1	5128	20472	3.9921996879875192	1.0	1.0	1.0
GOTERM_BP_ALL	GO:0051234~establishment of localization	1	100.0	1.0	ATM	1	4971	19256	3.8736672701669685	1.0	1.0	1.0
GOTERM_BP_ALL	GO:0031326~regulation of cellular biosynthetic process	1	100.0	1.0	ATM	1	5010	19256	3.8435129740518956	1.0	1.0	1.0
GOTERM_BP_ALL	GO:0009889~regulation of biosynthetic process	1	100.0	1.0	ATM	1	5074	19256	3.7950335041387464	1.0	1.0	1.0
GOTERM_BP_ALL	GO:0048731~system development	1	100.0	1.0	ATM	1	5129	19256	3.7543380775979722	1.0	1.0	1.0
GOTERM_BP_ALL	GO:0051171~regulation of nitrogen compound metabolic process	1	100.0	1.0	ATM	1	5207	19256	3.6980987132705976	1.0	1.0	1.0
GOTERM_CC_ALL	GO:0005829~cytosol	1	100.0	1.0	ATM	1	5545	20472	3.6919747520288544	1.0	1.0	1.0
GOTERM_CC_ALL	GO:0044428~nuclear part	1	100.0	1.0	ATM	1	5548	20472	3.689978370583994	1.0	1.0	1.0
GOTERM_BP_ALL	GO:0010468~regulation of gene expression	1	100.0	1.0	ATM	1	5282	19256	3.6455887921241956	1.0	1.0	1.0
GOTERM_BP_ALL	GO:0016070~RNA metabolic process	1	100.0	1.0	ATM	1	5334	19256	3.6100487439070115	1.0	1.0	1.0
GOTERM_CC_ALL	GO:0043232~intracellular non-membrane-bounded organelle	1	100.0	1.0	ATM	1	5823	20472	3.515713549716641	1.0	1.0	1.0
GOTERM_CC_ALL	GO:0043228~non-membrane-bounded organelle	1	100.0	1.0	ATM	1	5832	20472	3.5102880658436217	1.0	1.0	1.0
GOTERM_BP_ALL	GO:0007275~multicellular organism development	1	100.0	1.0	ATM	1	5529	19256	3.482727437149575	1.0	1.0	1.0
GOTERM_BP_ALL	GO:0044271~cellular nitrogen compound biosynthetic process	1	100.0	1.0	ATM	1	5602	19256	3.4373438057836485	1.0	1.0	1.0
GOTERM_BP_ALL	GO:0048523~negative regulation of cellular process	1	100.0	1.0	ATM	1	5646	19256	3.4105561459440312	1.0	1.0	1.0
GOTERM_BP_ALL	GO:0034645~cellular macromolecule biosynthetic process	1	100.0	1.0	ATM	1	5669	19256	3.396718998059623	1.0	1.0	1.0
GOTERM_BP_ALL	GO:0009059~macromolecule biosynthetic process	1	100.0	1.0	ATM	1	5735	19256	3.357628596338274	1.0	1.0	1.0
GOTERM_BP_ALL	GO:0044267~cellular protein metabolic process	1	100.0	1.0	ATM	1	5745	19256	3.3517841601392515	1.0	1.0	1.0
GOTERM_CC_ALL	GO:0070013~intracellular organelle lumen	1	100.0	1.0	ATM	1	6262	20472	3.2692430533375916	1.0	1.0	1.0
GOTERM_CC_ALL	GO:0043233~organelle lumen	1	100.0	1.0	ATM	1	6262	20472	3.2692430533375916	1.0	1.0	1.0
GOTERM_CC_ALL	GO:0031974~membrane-enclosed lumen	1	100.0	1.0	ATM	1	6262	20472	3.2692430533375916	1.0	1.0	1.0
GOTERM_BP_ALL	GO:0090304~nucleic acid metabolic process	1	100.0	1.0	ATM	1	5901	19256	3.2631757329266224	1.0	1.0	1.0
GOTERM_BP_ALL	GO:0048522~positive regulation of cellular process	1	100.0	1.0	ATM	1	5990	19256	3.2146911519198667	1.0	1.0	1.0
GOTERM_BP_ALL	GO:0048519~negative regulation of biological process	1	100.0	1.0	ATM	1	6085	19256	3.1645028759244043	1.0	1.0	1.0
GOTERM_BP_ALL	GO:0048856~anatomical structure development	1	100.0	1.0	ATM	1	6136	19256	3.1382007822685787	1.0	1.0	1.0
GOTERM_CC_ALL	GO:0032991~macromolecular complex	1	100.0	1.0	ATM	1	6569	20472	3.116456081595372	1.0	1.0	1.0
GOTERM_BP_ALL	GO:0007165~signal transduction	1	100.0	1.0	ATM	1	6179	19256	3.116361870852889	1.0	1.0	1.0
GOTERM_MF_ALL	GO:0003824~catalytic activity	1	100.0	1.0	ATM	1	6068	18811	3.1000329597890572	1.0	1.0	1.0
GOTERM_BP_ALL	GO:0035825~reciprocal DNA recombination	1	100.0	1.0	ATM	1	65	19256	296.24615384615385	1.0	1.0	1.0
GOTERM_BP_ALL	GO:0043525~positive regulation of neuron apoptotic process	1	100.0	1.0	ATM	1	65	19256	296.24615384615385	1.0	1.0	1.0
REACTOME_PATHWAY	R-HSA-6806003~Regulation of TP53 Expression and Degradation	1	100.0	1.0	ATM	1	37	10882	294.1081081081081	1.0	1.0	1.0
REACTOME_PATHWAY	R-HSA-5685938~HDR through Single Strand Annealing (SSA)	1	100.0	1.0	ATM	1	37	10882	294.1081081081081	1.0	1.0	1.0
GOTERM_BP_ALL	GO:0045143~homologous chromosome segregation	1	100.0	1.0	ATM	1	66	19256	291.75757575757575	1.0	1.0	1.0
GOTERM_BP_ALL	GO:0010972~negative regulation of G2/M transition of mitotic cell cycle	1	100.0	1.0	ATM	1	66	19256	291.75757575757575	1.0	1.0	1.0
GOTERM_BP_ALL	GO:0043065~positive regulation of apoptotic process	1	100.0	1.0	ATM	1	647	19256	29.761978361669243	1.0	1.0	1.0
GOTERM_BP_ALL	GO:0071396~cellular response to lipid	1	100.0	1.0	ATM	1	648	19256	29.71604938271605	1.0	1.0	1.0
GOTERM_BP_ALL	GO:0051640~organelle localization	1	100.0	1.0	ATM	1	650	19256	29.624615384615385	1.0	1.0	1.0
GOTERM_CC_ALL	GO:0005813~centrosome	1	100.0	1.0	ATM	1	692	20472	29.583815028901732	1.0	1.0	1.0
GOTERM_BP_ALL	GO:0040017~positive regulation of locomotion	1	100.0	1.0	ATM	1	651	19256	29.579109062980034	1.0	1.0	1.0
GOTERM_BP_ALL	GO:0043068~positive regulation of programmed cell death	1	100.0	1.0	ATM	1	655	19256	29.39847328244275	1.0	1.0	1.0
GOTERM_BP_ALL	GO:0032206~positive regulation of telomere maintenance	1	100.0	1.0	ATM	1	67	19256	287.4029850746269	1.0	1.0	1.0
GOTERM_BP_ALL	GO:0045839~negative regulation of mitotic nuclear division	1	100.0	1.0	ATM	1	67	19256	287.4029850746269	1.0	1.0	1.0
GOTERM_BP_ALL	GO:0009994~oocyte differentiation	1	100.0	1.0	ATM	1	67	19256	287.4029850746269	1.0	1.0	1.0
GOTERM_BP_ALL	GO:0001756~somitogenesis	1	100.0	1.0	ATM	1	67	19256	287.4029850746269	1.0	1.0	1.0
GOTERM_BP_ALL	GO:1902750~negative regulation of cell cycle G2/M phase transition	1	100.0	1.0	ATM	1	68	19256	283.1764705882353	1.0	1.0	1.0
GOTERM_BP_ALL	GO:0030888~regulation of B cell proliferation	1	100.0	1.0	ATM	1	68	19256	283.1764705882353	1.0	1.0	1.0
GOTERM_BP_ALL	GO:0000726~non-recombinational repair	1	100.0	1.0	ATM	1	68	19256	283.1764705882353	1.0	1.0	1.0
GOTERM_BP_ALL	GO:0002562~somatic diversification of immune receptors via germline recombination within a single locus	1	100.0	1.0	ATM	1	68	19256	283.1764705882353	1.0	1.0	1.0
GOTERM_BP_ALL	GO:0007004~telomere maintenance via telomerase	1	100.0	1.0	ATM	1	68	19256	283.1764705882353	1.0	1.0	1.0
GOTERM_BP_ALL	GO:0016444~somatic cell DNA recombination	1	100.0	1.0	ATM	1	68	19256	283.1764705882353	1.0	1.0	1.0
GOTERM_BP_ALL	GO:0043009~chordate embryonic development	1	100.0	1.0	ATM	1	673	19256	28.612184249628527	1.0	1.0	1.0
REACTOME_PATHWAY	R-HSA-5693616~Presynaptic phase of homologous DNA pairing and strand exchange	1	100.0	1.0	ATM	1	40	10882	272.05	1.0	1.0	1.0
GOTERM_BP_ALL	GO:0002694~regulation of leukocyte activation	1	100.0	1.0	ATM	1	695	19256	27.706474820143885	1.0	1.0	1.0
GOTERM_BP_ALL	GO:0048589~developmental growth	1	100.0	1.0	ATM	1	695	19256	27.706474820143885	1.0	1.0	1.0
GOTERM_BP_ALL	GO:0009792~embryo development ending in birth or egg hatching	1	100.0	1.0	ATM	1	695	19256	27.706474820143885	1.0	1.0	1.0
GOTERM_BP_ALL	GO:0008610~lipid biosynthetic process	1	100.0	1.0	ATM	1	706	19256	27.274787535410766	1.0	1.0	1.0
GOTERM_BP_ALL	GO:0010564~regulation of cell cycle process	1	100.0	1.0	ATM	1	706	19256	27.274787535410766	1.0	1.0	1.0
REACTOME_PATHWAY	R-HSA-9701190~Defective homologous recombination repair (HRR) due to BRCA2 loss of function	1	100.0	1.0	ATM	1	41	10882	265.4146341463414	1.0	1.0	1.0
REACTOME_PATHWAY	R-HSA-9675136~Diseases of DNA Double-Strand Break Repair	1	100.0	1.0	ATM	1	41	10882	265.4146341463414	1.0	1.0	1.0
GOTERM_BP_ALL	GO:0071300~cellular response to retinoic acid	1	100.0	1.0	ATM	1	74	19256	260.2162162162162	1.0	1.0	1.0
GOTERM_BP_ALL	GO:0010638~positive regulation of organelle organization	1	100.0	1.0	ATM	1	718	19256	26.81894150417827	1.0	1.0	1.0
GOTERM_BP_ALL	GO:0010942~positive regulation of cell death	1	100.0	1.0	ATM	1	725	19256	26.56	1.0	1.0	1.0
GOTERM_BP_ALL	GO:0016071~mRNA metabolic process	1	100.0	1.0	ATM	1	725	19256	26.56	1.0	1.0	1.0
GOTERM_MF_ALL	GO:0016773~phosphotransferase activity, alcohol group as acceptor	1	100.0	1.0	ATM	1	713	18811	26.38288920056101	1.0	1.0	1.0
KEGG_PATHWAY	hsa05206:MicroRNAs in cancer	1	100.0	1.0	ATM	1	310	8156	26.309677419354838	1.0	1.0	1.0
GOTERM_BP_ALL	GO:0006278~RNA-dependent DNA biosynthetic process	1	100.0	1.0	ATM	1	75	19256	256.74666666666667	1.0	1.0	1.0
GOTERM_BP_ALL	GO:0030330~DNA damage response, signal transduction by p53 class mediator	1	100.0	1.0	ATM	1	76	19256	253.3684210526316	1.0	1.0	1.0
REACTOME_PATHWAY	R-HSA-5693579~Homologous DNA Pairing and Strand Exchange	1	100.0	1.0	ATM	1	43	10882	253.06976744186045	1.0	1.0	1.0
GOTERM_BP_ALL	GO:0051784~negative regulation of nuclear division	1	100.0	1.0	ATM	1	77	19256	250.0779220779221	1.0	1.0	1.0
GOTERM_BP_ALL	GO:2000573~positive regulation of DNA biosynthetic process	1	100.0	1.0	ATM	1	77	19256	250.0779220779221	1.0	1.0	1.0
GOTERM_BP_ALL	GO:0031329~regulation of cellular catabolic process	1	100.0	1.0	ATM	1	753	19256	25.572377158034527	1.0	1.0	1.0
GOTERM_BP_ALL	GO:0050865~regulation of cell activation	1	100.0	1.0	ATM	1	753	19256	25.572377158034527	1.0	1.0	1.0
REACTOME_PATHWAY	R-HSA-5633008~TP53 Regulates Transcription of Cell Death Genes	1	100.0	1.0	ATM	1	44	10882	247.3181818181818	1.0	1.0	1.0
GOTERM_BP_ALL	GO:0070192~chromosome organization involved in meiotic cell cycle	1	100.0	1.0	ATM	1	78	19256	246.87179487179486	1.0	1.0	1.0
GOTERM_BP_ALL	GO:0002200~somatic diversification of immune receptors	1	100.0	1.0	ATM	1	78	19256	246.87179487179486	1.0	1.0	1.0
GOTERM_BP_ALL	GO:0071479~cellular response to ionizing radiation	1	100.0	1.0	ATM	1	79	19256	243.74683544303798	1.0	1.0	1.0
GOTERM_BP_ALL	GO:0006975~DNA damage induced protein phosphorylation	1	100.0	1.0	ATM	1	8	19256	2407.0	1.0	1.0	1.0
GOTERM_BP_ALL	GO:1904354~negative regulation of telomere capping	1	100.0	1.0	ATM	1	8	19256	2407.0	1.0	1.0	1.0
GOTERM_BP_ALL	GO:0033129~positive regulation of histone phosphorylation	1	100.0	1.0	ATM	1	8	19256	2407.0	1.0	1.0	1.0
GOTERM_BP_ALL	GO:0007276~gamete generation	1	100.0	1.0	ATM	1	772	19256	24.94300518134715	1.0	1.0	1.0
GOTERM_BP_ALL	GO:0003006~developmental process involved in reproduction	1	100.0	1.0	ATM	1	779	19256	24.7188703465982	1.0	1.0	1.0
KEGG_PATHWAY	hsa05165:Human papillomavirus infection	1	100.0	1.0	ATM	1	331	8156	24.6404833836858	1.0	1.0	1.0
GOTERM_BP_ALL	GO:1903047~mitotic cell cycle process	1	100.0	1.0	ATM	1	789	19256	24.40557667934094	1.0	1.0	1.0
GOTERM_CC_ALL	GO:0005815~microtubule organizing center	1	100.0	1.0	ATM	1	848	20472	24.141509433962263	1.0	1.0	1.0
GOTERM_BP_ALL	GO:0010833~telomere maintenance via telomere lengthening	1	100.0	1.0	ATM	1	83	19256	232.0	1.0	1.0	1.0
GOTERM_BP_ALL	GO:0008285~negative regulation of cell proliferation	1	100.0	1.0	ATM	1	819	19256	23.511599511599513	1.0	1.0	1.0
GOTERM_BP_ALL	GO:0007420~brain development	1	100.0	1.0	ATM	1	825	19256	23.34060606060606	1.0	1.0	1.0
GOTERM_BP_ALL	GO:0051303~establishment of chromosome localization	1	100.0	1.0	ATM	1	84	19256	229.23809523809524	1.0	1.0	1.0
GOTERM_BP_ALL	GO:0050000~chromosome localization	1	100.0	1.0	ATM	1	86	19256	223.90697674418604	1.0	1.0	1.0
GOTERM_BP_ALL	GO:0061053~somite development	1	100.0	1.0	ATM	1	87	19256	221.33333333333334	1.0	1.0	1.0
GOTERM_BP_ALL	GO:0042770~signal transduction in response to DNA damage	1	100.0	1.0	ATM	1	87	19256	221.33333333333334	1.0	1.0	1.0
GOTERM_BP_ALL	GO:0080135~regulation of cellular response to stress	1	100.0	1.0	ATM	1	841	19256	22.89655172413793	1.0	1.0	1.0
GOTERM_BP_ALL	GO:0030155~regulation of cell adhesion	1	100.0	1.0	ATM	1	854	19256	22.5480093676815	1.0	1.0	1.0
GOTERM_MF_ALL	GO:0016301~kinase activity	1	100.0	1.0	ATM	1	850	18811	22.130588235294116	1.0	1.0	1.0
GOTERM_BP_ALL	GO:0060322~head development	1	100.0	1.0	ATM	1	873	19256	22.057273768613975	1.0	1.0	1.0
GOTERM_BP_ALL	GO:0051129~negative regulation of cellular component organization	1	100.0	1.0	ATM	1	875	19256	22.006857142857143	1.0	1.0	1.0
GOTERM_BP_ALL	GO:0044773~mitotic DNA damage checkpoint	1	100.0	1.0	ATM	1	88	19256	218.81818181818178	1.0	1.0	1.0
GOTERM_BP_ALL	GO:0045141~meiotic telomere clustering	1	100.0	1.0	ATM	1	9	19256	2139.5555555555557	1.0	1.0	1.0
GOTERM_BP_ALL	GO:0036289~peptidyl-serine autophosphorylation	1	100.0	1.0	ATM	1	9	19256	2139.5555555555557	1.0	1.0	1.0
GOTERM_BP_ALL	GO:0022602~ovulation cycle process	1	100.0	1.0	ATM	1	90	19256	213.95555555555555	1.0	1.0	1.0
REACTOME_PATHWAY	R-HSA-9675135~Diseases of DNA repair	1	100.0	1.0	ATM	1	51	10882	213.37254901960785	1.0	1.0	1.0
GOTERM_BP_ALL	GO:0046649~lymphocyte activation	1	100.0	1.0	ATM	1	877	19256	21.95667046750285	1.0	1.0	1.0
GOTERM_BP_ALL	GO:0006325~chromatin organization	1	100.0	1.0	ATM	1	902	19256	21.34811529933481	1.0	1.0	1.0
GOTERM_BP_ALL	GO:0050672~negative regulation of lymphocyte proliferation	1	100.0	1.0	ATM	1	92	19256	209.30434782608694	1.0	1.0	1.0
GOTERM_BP_ALL	GO:0044774~mitotic DNA integrity checkpoint	1	100.0	1.0	ATM	1	92	19256	209.30434782608694	1.0	1.0	1.0
REACTOME_PATHWAY	R-HSA-349425~Autodegradation of the E3 ubiquitin ligase COP1	1	100.0	1.0	ATM	1	52	10882	209.26923076923077	1.0	1.0	1.0
GOTERM_BP_ALL	GO:0032945~negative regulation of mononuclear cell proliferation	1	100.0	1.0	ATM	1	93	19256	207.05376344086022	1.0	1.0	1.0
GOTERM_BP_ALL	GO:0030071~regulation of mitotic metaphase/anaphase transition	1	100.0	1.0	ATM	1	93	19256	207.05376344086022	1.0	1.0	1.0
GOTERM_BP_ALL	GO:2000134~negative regulation of G1/S transition of mitotic cell cycle	1	100.0	1.0	ATM	1	93	19256	207.05376344086022	1.0	1.0	1.0
GOTERM_BP_ALL	GO:0009791~post-embryonic development	1	100.0	1.0	ATM	1	95	19256	202.69473684210524	1.0	1.0	1.0
GOTERM_BP_ALL	GO:1902099~regulation of metaphase/anaphase transition of cell cycle	1	100.0	1.0	ATM	1	96	19256	200.58333333333331	1.0	1.0	1.0
GOTERM_BP_ALL	GO:0009894~regulation of catabolic process	1	100.0	1.0	ATM	1	919	19256	20.953210010881392	1.0	1.0	1.0
GOTERM_BP_ALL	GO:0006974~cellular response to DNA damage stimulus	1	100.0	1.0	ATM	1	921	19256	20.90770901194354	1.0	1.0	1.0
GOTERM_BP_ALL	GO:0030097~hemopoiesis	1	100.0	1.0	ATM	1	926	19256	20.794816414686824	1.0	1.0	1.0
GOTERM_BP_ALL	GO:0048609~multicellular organismal reproductive process	1	100.0	1.0	ATM	1	936	19256	20.572649572649574	1.0	1.0	1.0
GOTERM_BP_ALL	GO:0019953~sexual reproduction	1	100.0	1.0	ATM	1	943	19256	20.419936373276776	1.0	1.0	1.0
GOTERM_BP_ALL	GO:0000278~mitotic cell cycle	1	100.0	1.0	ATM	1	947	19256	20.333685322069694	1.0	1.0	1.0
GOTERM_BP_ALL	GO:0032504~multicellular organism reproduction	1	100.0	1.0	ATM	1	955	19256	20.163350785340317	1.0	1.0	1.0
GOTERM_BP_ALL	GO:0019538~protein metabolic process	1	100.0	1.0	ATM	1	6425	19256	2.9970428015564203	1.0	1.0	1.0
GOTERM_BP_ALL	GO:0006139~nucleobase-containing compound metabolic process	1	100.0	1.0	ATM	1	6523	19256	2.9520159435842404	1.0	1.0	1.0
GOTERM_BP_ALL	GO:0044767~single-organism developmental process	1	100.0	1.0	ATM	1	6578	19256	2.927333536029188	1.0	1.0	1.0
GOTERM_MF_ALL	GO:1901363~heterocyclic compound binding	1	100.0	1.0	ATM	1	6447	18811	2.9177912207228167	1.0	1.0	1.0
GOTERM_BP_ALL	GO:0051179~localization	1	100.0	1.0	ATM	1	6648	19256	2.8965102286401927	1.0	1.0	1.0
GOTERM_BP_ALL	GO:0044700~single organism signaling	1	100.0	1.0	ATM	1	6650	19256	2.895639097744361	1.0	1.0	1.0
GOTERM_BP_ALL	GO:0048518~positive regulation of biological process	1	100.0	1.0	ATM	1	6655	19256	2.8934635612321564	1.0	1.0	1.0
GOTERM_BP_ALL	GO:0044707~single-multicellular organism process	1	100.0	1.0	ATM	1	6672	19256	2.886091127098321	1.0	1.0	1.0
GOTERM_MF_ALL	GO:0097159~organic cyclic compound binding	1	100.0	1.0	ATM	1	6530	18811	2.8807044410413476	1.0	1.0	1.0
GOTERM_BP_ALL	GO:0032502~developmental process	1	100.0	1.0	ATM	1	6685	19256	2.8804786836200447	1.0	1.0	1.0
GOTERM_BP_ALL	GO:0023052~signaling	1	100.0	1.0	ATM	1	6695	19256	2.8761762509335327	1.0	1.0	1.0
GOTERM_BP_ALL	GO:0046483~heterocycle metabolic process	1	100.0	1.0	ATM	1	6698	19256	2.8748880262765004	1.0	1.0	1.0
GOTERM_MF_ALL	GO:0043167~ion binding	1	100.0	1.0	ATM	1	6555	18811	2.8697177726926006	1.0	1.0	1.0
GOTERM_BP_ALL	GO:0007154~cell communication	1	100.0	1.0	ATM	1	6753	19256	2.8514734192210867	1.0	1.0	1.0
GOTERM_BP_ALL	GO:0006725~cellular aromatic compound metabolic process	1	100.0	1.0	ATM	1	6757	19256	2.849785407725322	1.0	1.0	1.0
GOTERM_BP_ALL	GO:0044249~cellular biosynthetic process	1	100.0	1.0	ATM	1	6770	19256	2.844313146233383	1.0	1.0	1.0
GOTERM_BP_ALL	GO:0010467~gene expression	1	100.0	1.0	ATM	1	6771	19256	2.84389307340127	1.0	1.0	1.0
GOTERM_BP_ALL	GO:1901576~organic substance biosynthetic process	1	100.0	1.0	ATM	1	6828	19256	2.8201523140011715	1.0	1.0	1.0
GOTERM_BP_ALL	GO:0080090~regulation of primary metabolic process	1	100.0	1.0	ATM	1	6931	19256	2.778242677824268	1.0	1.0	1.0
GOTERM_BP_ALL	GO:0016043~cellular component organization	1	100.0	1.0	ATM	1	6934	19256	2.7770406691664262	1.0	1.0	1.0
GOTERM_BP_ALL	GO:0009058~biosynthetic process	1	100.0	1.0	ATM	1	6942	19256	2.7738403918179197	1.0	1.0	1.0
GOTERM_BP_ALL	GO:1901360~organic cyclic compound metabolic process	1	100.0	1.0	ATM	1	6995	19256	2.752823445318084	1.0	1.0	1.0
GOTERM_BP_ALL	GO:0060255~regulation of macromolecule metabolic process	1	100.0	1.0	ATM	1	7022	19256	2.742238678439191	1.0	1.0	1.0
GOTERM_BP_ALL	GO:0031323~regulation of cellular metabolic process	1	100.0	1.0	ATM	1	7069	19256	2.724006224359881	1.0	1.0	1.0
GOTERM_BP_ALL	GO:0071840~cellular component organization or biogenesis	1	100.0	1.0	ATM	1	7126	19256	2.7022172326690987	1.0	1.0	1.0
GOTERM_BP_ALL	GO:0019222~regulation of metabolic process	1	100.0	1.0	ATM	1	7567	19256	2.54473371217127	1.0	1.0	1.0
GOTERM_BP_ALL	GO:0051716~cellular response to stimulus	1	100.0	1.0	ATM	1	7818	19256	2.463034024047071	1.0	1.0	1.0
GOTERM_BP_ALL	GO:0034641~cellular nitrogen compound metabolic process	1	100.0	1.0	ATM	1	7892	19256	2.4399391789153575	1.0	1.0	1.0
GOTERM_CC_ALL	GO:0005634~nucleus	1	100.0	1.0	ATM	1	8449	20472	2.4230086400757487	1.0	1.0	1.0
GOTERM_BP_ALL	GO:0032501~multicellular organismal process	1	100.0	1.0	ATM	1	7986	19256	2.41121963436013	1.0	1.0	1.0
GOTERM_BP_ALL	GO:0006807~nitrogen compound metabolic process	1	100.0	1.0	ATM	1	8322	19256	2.3138668589281424	1.0	1.0	1.0
GOTERM_BP_ALL	GO:0050896~response to stimulus	1	100.0	1.0	ATM	1	9548	19256	2.016757436112275	1.0	1.0	1.0
KEGG_PATHWAY	hsa03440:Homologous recombination	1	100.0	1.0	ATM	1	41	8156	198.92682926829266	1.0	1.0	1.0
GOTERM_BP_ALL	GO:0044784~metaphase/anaphase transition of cell cycle	1	100.0	1.0	ATM	1	99	19256	194.5050505050505	1.0	1.0	1.0
GOTERM_BP_ALL	GO:0010965~regulation of mitotic sister chromatid separation	1	100.0	1.0	ATM	1	99	19256	194.5050505050505	1.0	1.0	1.0
GOTERM_BP_ALL	GO:1905843~regulation of cellular response to gamma radiation	1	100.0	1.0	ATM	1	1	19256	19256.0	1.0	1.0	1.0
GOTERM_BP_ALL	GO:0051409~response to nitrosative stress	1	100.0	1.0	ATM	1	10	19256	1925.6000000000001	1.0	1.0	1.0
GOTERM_BP_ALL	GO:0034397~telomere localization	1	100.0	1.0	ATM	1	10	19256	1925.6000000000001	1.0	1.0	1.0
GOTERM_BP_ALL	GO:0090220~chromosome localization to nuclear envelope involved in homologous chromosome segregation	1	100.0	1.0	ATM	1	10	19256	1925.6000000000001	1.0	1.0	1.0
GOTERM_BP_ALL	GO:0006661~phosphatidylinositol biosynthetic process	1	100.0	1.0	ATM	1	100	19256	192.56	1.0	1.0	1.0
GOTERM_BP_ALL	GO:0070664~negative regulation of leukocyte proliferation	1	100.0	1.0	ATM	1	100	19256	192.56	1.0	1.0	1.0
REACTOME_PATHWAY	R-HSA-69541~Stabilization of p53	1	100.0	1.0	ATM	1	57	10882	190.91228070175438	1.0	1.0	1.0
GOTERM_BP_ALL	GO:0042100~B cell proliferation	1	100.0	1.0	ATM	1	101	19256	190.65346534653466	1.0	1.0	1.0
GOTERM_BP_ALL	GO:0048534~hematopoietic or lymphoid organ development	1	100.0	1.0	ATM	1	968	19256	19.892561983471076	1.0	1.0	1.0
GOTERM_BP_ALL	GO:0040007~growth	1	100.0	1.0	ATM	1	969	19256	19.87203302373581	1.0	1.0	1.0
GOTERM_MF_ALL	GO:0016303~1-phosphatidylinositol-3-kinase activity	1	100.0	1.0	ATM	1	10	18811	1881.1000000000001	1.0	1.0	1.0
GOTERM_BP_ALL	GO:0051306~mitotic sister chromatid separation	1	100.0	1.0	ATM	1	102	19256	188.7843137254902	1.0	1.0	1.0
GOTERM_BP_ALL	GO:0090398~cellular senescence	1	100.0	1.0	ATM	1	102	19256	188.7843137254902	1.0	1.0	1.0
GOTERM_BP_ALL	GO:0032204~regulation of telomere maintenance	1	100.0	1.0	ATM	1	102	19256	188.7843137254902	1.0	1.0	1.0
GOTERM_BP_ALL	GO:0042116~macrophage activation	1	100.0	1.0	ATM	1	103	19256	186.95145631067962	1.0	1.0	1.0
GOTERM_BP_ALL	GO:0045132~meiotic chromosome segregation	1	100.0	1.0	ATM	1	103	19256	186.95145631067962	1.0	1.0	1.0
GOTERM_BP_ALL	GO:0010389~regulation of G2/M transition of mitotic cell cycle	1	100.0	1.0	ATM	1	103	19256	186.95145631067962	1.0	1.0	1.0
GOTERM_BP_ALL	GO:1902807~negative regulation of cell cycle G1/S phase transition	1	100.0	1.0	ATM	1	104	19256	185.15384615384616	1.0	1.0	1.0
GOTERM_CC_ALL	GO:0044439~peroxisomal part	1	100.0	1.0	ATM	1	112	20472	182.7857142857143	1.0	1.0	1.0
GOTERM_CC_ALL	GO:0044438~microbody part	1	100.0	1.0	ATM	1	112	20472	182.7857142857143	1.0	1.0	1.0
REACTOME_PATHWAY	R-HSA-5693548~Sensing of DNA Double Strand Breaks	1	100.0	1.0	ATM	1	6	10882	1813.6666666666665	1.0	1.0	1.0
GOTERM_BP_ALL	GO:0033993~response to lipid	1	100.0	1.0	ATM	1	1014	19256	18.990138067061146	1.0	1.0	1.0
GOTERM_BP_ALL	GO:0002520~immune system development	1	100.0	1.0	ATM	1	1027	19256	18.749756572541383	1.0	1.0	1.0
GOTERM_BP_ALL	GO:0030163~protein catabolic process	1	100.0	1.0	ATM	1	1033	19256	18.64085188770571	1.0	1.0	1.0
GOTERM_MF_ALL	GO:0016772~transferase activity, transferring phosphorus-containing groups	1	100.0	1.0	ATM	1	1020	18811	18.442156862745097	1.0	1.0	1.0
GOTERM_BP_ALL	GO:0045321~leukocyte activation	1	100.0	1.0	ATM	1	1045	19256	18.426794258373207	1.0	1.0	1.0
GOTERM_BP_ALL	GO:0030334~regulation of cell migration	1	100.0	1.0	ATM	1	1047	19256	18.391595033428842	1.0	1.0	1.0
GOTERM_BP_ALL	GO:0001934~positive regulation of protein phosphorylation	1	100.0	1.0	ATM	1	1059	19256	18.183191690273844	1.0	1.0	1.0
GOTERM_BP_ALL	GO:0008585~female gonad development	1	100.0	1.0	ATM	1	108	19256	178.2962962962963	1.0	1.0	1.0
GOTERM_BP_ALL	GO:0008630~intrinsic apoptotic signaling pathway in response to DNA damage	1	100.0	1.0	ATM	1	108	19256	178.2962962962963	1.0	1.0	1.0
GOTERM_BP_ALL	GO:0035282~segmentation	1	100.0	1.0	ATM	1	109	19256	176.6605504587156	1.0	1.0	1.0
GOTERM_BP_ALL	GO:1901216~positive regulation of neuron death	1	100.0	1.0	ATM	1	109	19256	176.6605504587156	1.0	1.0	1.0
GOTERM_BP_ALL	GO:0048477~oogenesis	1	100.0	1.0	ATM	1	109	19256	176.6605504587156	1.0	1.0	1.0
GOTERM_BP_ALL	GO:1901796~regulation of signal transduction by p53 class mediator	1	100.0	1.0	ATM	1	109	19256	176.6605504587156	1.0	1.0	1.0
GOTERM_BP_ALL	GO:0071044~histone mRNA catabolic process	1	100.0	1.0	ATM	1	11	19256	1750.5454545454543	1.0	1.0	1.0
REACTOME_PATHWAY	R-HSA-6796648~TP53 Regulates Transcription of DNA Repair Genes	1	100.0	1.0	ATM	1	62	10882	175.51612903225805	1.0	1.0	1.0
GOTERM_BP_ALL	GO:0032006~regulation of TOR signaling	1	100.0	1.0	ATM	1	111	19256	173.4774774774775	1.0	1.0	1.0
GOTERM_BP_ALL	GO:1905818~regulation of chromosome separation	1	100.0	1.0	ATM	1	112	19256	171.92857142857144	1.0	1.0	1.0
GOTERM_BP_ALL	GO:0046545~development of primary female sexual characteristics	1	100.0	1.0	ATM	1	113	19256	170.4070796460177	1.0	1.0	1.0
GOTERM_BP_ALL	GO:1902749~regulation of cell cycle G2/M phase transition	1	100.0	1.0	ATM	1	113	19256	170.4070796460177	1.0	1.0	1.0
GOTERM_BP_ALL	GO:0044265~cellular macromolecule catabolic process	1	100.0	1.0	ATM	1	1090	19256	17.66605504587156	1.0	1.0	1.0
GOTERM_BP_ALL	GO:0044255~cellular lipid metabolic process	1	100.0	1.0	ATM	1	1095	19256	17.585388127853882	1.0	1.0	1.0
GOTERM_BP_ALL	GO:0007417~central nervous system development	1	100.0	1.0	ATM	1	1106	19256	17.410488245931283	1.0	1.0	1.0
GOTERM_BP_ALL	GO:0044087~regulation of cellular component biogenesis	1	100.0	1.0	ATM	1	1108	19256	17.379061371841157	1.0	1.0	1.0
GOTERM_BP_ALL	GO:2000145~regulation of cell motility	1	100.0	1.0	ATM	1	1111	19256	17.33213321332133	1.0	1.0	1.0
GOTERM_BP_ALL	GO:0006259~DNA metabolic process	1	100.0	1.0	ATM	1	1112	19256	17.31654676258993	1.0	1.0	1.0
GOTERM_BP_ALL	GO:0044703~multi-organism reproductive process	1	100.0	1.0	ATM	1	1124	19256	17.131672597864767	1.0	1.0	1.0
GOTERM_BP_ALL	GO:0009790~embryo development	1	100.0	1.0	ATM	1	1128	19256	17.070921985815602	1.0	1.0	1.0
GOTERM_BP_ALL	GO:0042327~positive regulation of phosphorylation	1	100.0	1.0	ATM	1	1132	19256	17.01060070671378	1.0	1.0	1.0
GOTERM_BP_ALL	GO:0033047~regulation of mitotic sister chromatid segregation	1	100.0	1.0	ATM	1	114	19256	168.91228070175438	1.0	1.0	1.0
GOTERM_BP_ALL	GO:0031058~positive regulation of histone modification	1	100.0	1.0	ATM	1	115	19256	167.44347826086957	1.0	1.0	1.0
REACTOME_PATHWAY	R-HSA-69580~p53-Dependent G1/S DNA damage checkpoint	1	100.0	1.0	ATM	1	66	10882	164.87878787878788	1.0	1.0	1.0
REACTOME_PATHWAY	R-HSA-69563~p53-Dependent G1 DNA Damage Response	1	100.0	1.0	ATM	1	66	10882	164.87878787878788	1.0	1.0	1.0
GOTERM_BP_ALL	GO:0042698~ovulation cycle	1	100.0	1.0	ATM	1	118	19256	163.18644067796612	1.0	1.0	1.0
GOTERM_MF_ALL	GO:0047485~protein N-terminus binding	1	100.0	1.0	ATM	1	116	18811	162.16379310344828	1.0	1.0	1.0
GOTERM_BP_ALL	GO:0000077~DNA damage checkpoint	1	100.0	1.0	ATM	1	119	19256	161.81512605042016	1.0	1.0	1.0
GOTERM_BP_ALL	GO:0002327~immature B cell differentiation	1	100.0	1.0	ATM	1	12	19256	1604.6666666666665	1.0	1.0	1.0
REACTOME_PATHWAY	R-HSA-5693571~Nonhomologous End-Joining (NHEJ)	1	100.0	1.0	ATM	1	68	10882	160.02941176470588	1.0	1.0	1.0
REACTOME_PATHWAY	R-HSA-69615~G1/S DNA Damage Checkpoints	1	100.0	1.0	ATM	1	68	10882	160.02941176470588	1.0	1.0	1.0
REACTOME_PATHWAY	R-HSA-5685942~HDR through Homologous Recombination (HRR)	1	100.0	1.0	ATM	1	68	10882	160.02941176470588	1.0	1.0	1.0
GOTERM_BP_ALL	GO:1902533~positive regulation of intracellular signal transduction	1	100.0	1.0	ATM	1	1138	19256	16.920913884007028	1.0	1.0	1.0
GOTERM_BP_ALL	GO:0019637~organophosphate metabolic process	1	100.0	1.0	ATM	1	1166	19256	16.514579759862777	1.0	1.0	1.0
GOTERM_BP_ALL	GO:0040012~regulation of locomotion	1	100.0	1.0	ATM	1	1189	19256	16.195121951219512	1.0	1.0	1.0
GOTERM_BP_ALL	GO:0001775~cell activation	1	100.0	1.0	ATM	1	1193	19256	16.140821458507965	1.0	1.0	1.0
GOTERM_BP_ALL	GO:0051726~regulation of cell cycle	1	100.0	1.0	ATM	1	1197	19256	16.08688387635756	1.0	1.0	1.0
GOTERM_BP_ALL	GO:0051270~regulation of cellular component movement	1	100.0	1.0	ATM	1	1203	19256	16.00665004156276	1.0	1.0	1.0
GOTERM_BP_ALL	GO:0031929~TOR signaling	1	100.0	1.0	ATM	1	121	19256	159.1404958677686	1.0	1.0	1.0
GOTERM_BP_ALL	GO:0032526~response to retinoic acid	1	100.0	1.0	ATM	1	121	19256	159.1404958677686	1.0	1.0	1.0
REACTOME_PATHWAY	R-HSA-3371453~Regulation of HSF1-mediated heat shock response	1	100.0	1.0	ATM	1	69	10882	157.71014492753625	1.0	1.0	1.0
GOTERM_MF_ALL	GO:0035004~phosphatidylinositol 3-kinase activity	1	100.0	1.0	ATM	1	12	18811	1567.5833333333333	1.0	1.0	1.0
GOTERM_BP_ALL	GO:0033045~regulation of sister chromatid segregation	1	100.0	1.0	ATM	1	127	19256	151.6220472440945	1.0	1.0	1.0
GOTERM_BP_ALL	GO:0031570~DNA integrity checkpoint	1	100.0	1.0	ATM	1	127	19256	151.6220472440945	1.0	1.0	1.0
GOTERM_BP_ALL	GO:0046660~female sex differentiation	1	100.0	1.0	ATM	1	128	19256	150.4375	1.0	1.0	1.0
GOTERM_BP_ALL	GO:2000278~regulation of DNA biosynthetic process	1	100.0	1.0	ATM	1	128	19256	150.4375	1.0	1.0	1.0
GOTERM_BP_ALL	GO:1901701~cellular response to oxygen-containing compound	1	100.0	1.0	ATM	1	1212	19256	15.887788778877889	1.0	1.0	1.0
GOTERM_BP_ALL	GO:0009628~response to abiotic stimulus	1	100.0	1.0	ATM	1	1224	19256	15.73202614379085	1.0	1.0	1.0
REACTOME_PATHWAY	R-HSA-1640170~Cell Cycle	1	100.0	1.0	ATM	1	692	10882	15.725433526011562	1.0	1.0	1.0
GOTERM_BP_ALL	GO:0060429~epithelium development	1	100.0	1.0	ATM	1	1235	19256	15.591902834008097	1.0	1.0	1.0
GOTERM_BP_ALL	GO:0010562~positive regulation of phosphorus metabolic process	1	100.0	1.0	ATM	1	1241	19256	15.51651893634166	1.0	1.0	1.0
GOTERM_BP_ALL	GO:0045937~positive regulation of phosphate metabolic process	1	100.0	1.0	ATM	1	1241	19256	15.51651893634166	1.0	1.0	1.0
GOTERM_BP_ALL	GO:0072359~circulatory system development	1	100.0	1.0	ATM	1	1243	19256	15.491552695092519	1.0	1.0	1.0
GOTERM_BP_ALL	GO:0022402~cell cycle process	1	100.0	1.0	ATM	1	1243	19256	15.491552695092519	1.0	1.0	1.0
GOTERM_BP_ALL	GO:0048646~anatomical structure formation involved in morphogenesis	1	100.0	1.0	ATM	1	1255	19256	15.343426294820718	1.0	1.0	1.0
GOTERM_BP_ALL	GO:0071481~cellular response to X-ray	1	100.0	1.0	ATM	1	13	19256	1481.2307692307693	1.0	1.0	1.0
GOTERM_BP_ALL	GO:1905269~positive regulation of chromatin organization	1	100.0	1.0	ATM	1	132	19256	145.87878787878788	1.0	1.0	1.0
GOTERM_BP_ALL	GO:0007569~cell aging	1	100.0	1.0	ATM	1	133	19256	144.78195488721803	1.0	1.0	1.0
GOTERM_BP_ALL	GO:0035264~multicellular organism growth	1	100.0	1.0	ATM	1	134	19256	143.70149253731344	1.0	1.0	1.0
GOTERM_BP_ALL	GO:0007127~meiosis I	1	100.0	1.0	ATM	1	134	19256	143.70149253731344	1.0	1.0	1.0
GOTERM_BP_ALL	GO:0000956~nuclear-transcribed mRNA catabolic process	1	100.0	1.0	ATM	1	134	19256	143.70149253731344	1.0	1.0	1.0
GOTERM_BP_ALL	GO:0051304~chromosome separation	1	100.0	1.0	ATM	1	135	19256	142.63703703703703	1.0	1.0	1.0
REACTOME_PATHWAY	R-HSA-5693565~Recruitment and ATM-mediated phosphorylation of repair and signaling proteins at DNA double strand breaks	1	100.0	1.0	ATM	1	77	10882	141.32467532467533	1.0	1.0	1.0
GOTERM_BP_ALL	GO:0045944~positive regulation of transcription from RNA polymerase II promoter	1	100.0	1.0	ATM	1	1295	19256	14.86949806949807	1.0	1.0	1.0
GOTERM_BP_ALL	GO:0034622~cellular macromolecular complex assembly	1	100.0	1.0	ATM	1	1308	19256	14.721712538226301	1.0	1.0	1.0
GOTERM_CC_ALL	GO:0015630~microtubule cytoskeleton	1	100.0	1.0	ATM	1	1391	20472	14.71746944644141	1.0	1.0	1.0
GOTERM_BP_ALL	GO:0009057~macromolecule catabolic process	1	100.0	1.0	ATM	1	1319	19256	14.59893858984079	1.0	1.0	1.0
GOTERM_BP_ALL	GO:0018193~peptidyl-amino acid modification	1	100.0	1.0	ATM	1	1320	19256	14.587878787878788	1.0	1.0	1.0
GOTERM_BP_ALL	GO:0031401~positive regulation of protein modification process	1	100.0	1.0	ATM	1	1333	19256	14.445611402850714	1.0	1.0	1.0
GOTERM_BP_ALL	GO:0051276~chromosome organization	1	100.0	1.0	ATM	1	1342	19256	14.348733233979136	1.0	1.0	1.0
GOTERM_BP_ALL	GO:0009968~negative regulation of signal transduction	1	100.0	1.0	ATM	1	1358	19256	14.179675994108985	1.0	1.0	1.0
REACTOME_PATHWAY	R-HSA-5693606~DNA Double Strand Break Response	1	100.0	1.0	ATM	1	78	10882	139.5128205128205	1.0	1.0	1.0
REACTOME_PATHWAY	R-HSA-2559586~DNA Damage/Telomere Stress Induced Senescence	1	100.0	1.0	ATM	1	80	10882	136.025	1.0	1.0	1.0
GOTERM_BP_ALL	GO:0000086~G2/M transition of mitotic cell cycle	1	100.0	1.0	ATM	1	142	19256	135.6056338028169	1.0	1.0	1.0
GOTERM_CC_ALL	GO:0005777~peroxisome	1	100.0	1.0	ATM	1	151	20472	135.57615894039736	1.0	1.0	1.0
GOTERM_CC_ALL	GO:0042579~microbody	1	100.0	1.0	ATM	1	151	20472	135.57615894039736	1.0	1.0	1.0
GOTERM_BP_ALL	GO:0042157~lipoprotein metabolic process	1	100.0	1.0	ATM	1	143	19256	134.65734265734267	1.0	1.0	1.0
REACTOME_PATHWAY	R-HSA-9663891~Selective autophagy	1	100.0	1.0	ATM	1	81	10882	134.34567901234567	1.0	1.0	1.0
GOTERM_BP_ALL	GO:0030183~B cell differentiation	1	100.0	1.0	ATM	1	146	19256	131.8904109589041	1.0	1.0	1.0
GOTERM_BP_ALL	GO:0007292~female gamete generation	1	100.0	1.0	ATM	1	146	19256	131.8904109589041	1.0	1.0	1.0
GOTERM_BP_ALL	GO:0000723~telomere maintenance	1	100.0	1.0	ATM	1	146	19256	131.8904109589041	1.0	1.0	1.0
REACTOME_PATHWAY	R-HSA-2262752~Cellular responses to stress	1	100.0	1.0	ATM	1	784	10882	13.880102040816325	1.0	1.0	1.0
GOTERM_MF_ALL	GO:0044877~macromolecular complex binding	1	100.0	1.0	ATM	1	1372	18811	13.71064139941691	1.0	1.0	1.0
GOTERM_CC_ALL	GO:0005730~nucleolus	1	100.0	1.0	ATM	1	1499	20472	13.657104736490995	1.0	1.0	1.0
REACTOME_PATHWAY	R-HSA-8953897~Cellular responses to stimuli	1	100.0	1.0	ATM	1	798	10882	13.636591478696742	1.0	1.0	1.0
GOTERM_BP_ALL	GO:0044702~single organism reproductive process	1	100.0	1.0	ATM	1	1450	19256	13.28	1.0	1.0	1.0
GOTERM_BP_ALL	GO:0006629~lipid metabolic process	1	100.0	1.0	ATM	1	1455	19256	13.234364261168384	1.0	1.0	1.0
GOTERM_BP_ALL	GO:0010648~negative regulation of cell communication	1	100.0	1.0	ATM	1	1467	19256	13.12610770279482	1.0	1.0	1.0
GOTERM_BP_ALL	GO:0051130~positive regulation of cellular component organization	1	100.0	1.0	ATM	1	1469	19256	13.108236895847515	1.0	1.0	1.0
GOTERM_BP_ALL	GO:0023057~negative regulation of signaling	1	100.0	1.0	ATM	1	1472	19256	13.081521739130434	1.0	1.0	1.0
GOTERM_BP_ALL	GO:0007093~mitotic cell cycle checkpoint	1	100.0	1.0	ATM	1	149	19256	129.23489932885906	1.0	1.0	1.0
REACTOME_PATHWAY	R-HSA-912446~Meiotic recombination	1	100.0	1.0	ATM	1	86	10882	126.53488372093022	1.0	1.0	1.0
GOTERM_BP_ALL	GO:0072331~signal transduction by p53 class mediator	1	100.0	1.0	ATM	1	153	19256	125.8562091503268	1.0	1.0	1.0
GOTERM_BP_ALL	GO:0010212~response to ionizing radiation	1	100.0	1.0	ATM	1	156	19256	123.43589743589743	1.0	1.0	1.0
REACTOME_PATHWAY	R-HSA-3371556~Cellular response to heat stress	1	100.0	1.0	ATM	1	89	10882	122.2696629213483	1.0	1.0	1.0
GOTERM_BP_ALL	GO:0000724~double-strand break repair via homologous recombination	1	100.0	1.0	ATM	1	159	19256	121.10691823899371	1.0	1.0	1.0
GOTERM_BP_ALL	GO:0051983~regulation of chromosome segregation	1	100.0	1.0	ATM	1	159	19256	121.10691823899371	1.0	1.0	1.0
GOTERM_BP_ALL	GO:0044839~cell cycle G2/M phase transition	1	100.0	1.0	ATM	1	159	19256	121.10691823899371	1.0	1.0	1.0
GOTERM_BP_ALL	GO:1903624~regulation of DNA catabolic process	1	100.0	1.0	ATM	1	16	19256	1203.5	1.0	1.0	1.0
GOTERM_BP_ALL	GO:0042159~lipoprotein catabolic process	1	100.0	1.0	ATM	1	16	19256	1203.5	1.0	1.0	1.0
GOTERM_BP_ALL	GO:0033127~regulation of histone phosphorylation	1	100.0	1.0	ATM	1	16	19256	1203.5	1.0	1.0	1.0
GOTERM_BP_ALL	GO:0033043~regulation of organelle organization	1	100.0	1.0	ATM	1	1486	19256	12.958277254374158	1.0	1.0	1.0
GOTERM_BP_ALL	GO:0044711~single-organism biosynthetic process	1	100.0	1.0	ATM	1	1518	19256	12.685111989459816	1.0	1.0	1.0
GOTERM_BP_ALL	GO:0001932~regulation of protein phosphorylation	1	100.0	1.0	ATM	1	1528	19256	12.602094240837696	1.0	1.0	1.0
GOTERM_BP_ALL	GO:0016477~cell migration	1	100.0	1.0	ATM	1	1574	19256	12.233799237611182	1.0	1.0	1.0
GOTERM_MF_ALL	GO:0005524~ATP binding	1	100.0	1.0	ATM	1	1544	18811	12.183290155440416	1.0	1.0	1.0
GOTERM_BP_ALL	GO:0007155~cell adhesion	1	100.0	1.0	ATM	1	1586	19256	12.141235813366961	1.0	1.0	1.0
GOTERM_BP_ALL	GO:0022610~biological adhesion	1	100.0	1.0	ATM	1	1593	19256	12.087884494664157	1.0	1.0	1.0
GOTERM_CC_ALL	GO:0000781~chromosome, telomeric region	1	100.0	1.0	ATM	1	173	20472	118.33526011560693	1.0	1.0	1.0
REACTOME_PATHWAY	R-HSA-6804756~Regulation of TP53 Activity through Phosphorylation	1	100.0	1.0	ATM	1	92	10882	118.28260869565219	1.0	1.0	1.0
GOTERM_BP_ALL	GO:0000725~recombinational repair	1	100.0	1.0	ATM	1	163	19256	118.13496932515336	1.0	1.0	1.0
GOTERM_BP_ALL	GO:0046488~phosphatidylinositol metabolic process	1	100.0	1.0	ATM	1	164	19256	117.41463414634146	1.0	1.0	1.0
GOTERM_BP_ALL	GO:0006402~mRNA catabolic process	1	100.0	1.0	ATM	1	165	19256	116.7030303030303	1.0	1.0	1.0
REACTOME_PATHWAY	R-HSA-69473~G2/M DNA damage checkpoint	1	100.0	1.0	ATM	1	94	10882	115.76595744680851	1.0	1.0	1.0
GOTERM_BP_ALL	GO:1900034~regulation of cellular response to heat	1	100.0	1.0	ATM	1	17	19256	1132.7058823529412	1.0	1.0	1.0
GOTERM_BP_ALL	GO:0090399~replicative senescence	1	100.0	1.0	ATM	1	17	19256	1132.7058823529412	1.0	1.0	1.0
GOTERM_BP_ALL	GO:0051250~negative regulation of lymphocyte activation	1	100.0	1.0	ATM	1	171	19256	112.60818713450291	1.0	1.0	1.0
REACTOME_PATHWAY	R-HSA-5693607~Processing of DNA double-strand break ends	1	100.0	1.0	ATM	1	97	10882	112.18556701030927	1.0	1.0	1.0
KEGG_PATHWAY	hsa01524:Platinum drug resistance	1	100.0	1.0	ATM	1	73	8156	111.72602739726028	1.0	1.0	1.0
KEGG_PATHWAY	hsa04115:p53 signaling pathway	1	100.0	1.0	ATM	1	73	8156	111.72602739726028	1.0	1.0	1.0
GOTERM_BP_ALL	GO:0051053~negative regulation of DNA metabolic process	1	100.0	1.0	ATM	1	173	19256	111.30635838150289	1.0	1.0	1.0
GOTERM_BP_ALL	GO:2001022~positive regulation of response to DNA damage stimulus	1	100.0	1.0	ATM	1	175	19256	110.03428571428572	1.0	1.0	1.0
GOTERM_BP_ALL	GO:0022414~reproductive process	1	100.0	1.0	ATM	1	1612	19256	11.945409429280396	1.0	1.0	1.0
GOTERM_BP_ALL	GO:0000003~reproduction	1	100.0	1.0	ATM	1	1615	19256	11.923219814241486	1.0	1.0	1.0
GOTERM_MF_ALL	GO:0032559~adenyl ribonucleotide binding	1	100.0	1.0	ATM	1	1585	18811	11.86813880126183	1.0	1.0	1.0
GOTERM_BP_ALL	GO:0042981~regulation of apoptotic process	1	100.0	1.0	ATM	1	1626	19256	11.842558425584254	1.0	1.0	1.0
GOTERM_BP_ALL	GO:0002682~regulation of immune system process	1	100.0	1.0	ATM	1	1631	19256	11.806253832004904	1.0	1.0	1.0
GOTERM_CC_ALL	GO:0044427~chromosomal part	1	100.0	1.0	ATM	1	1735	20472	11.799423631123918	1.0	1.0	1.0
GOTERM_MF_ALL	GO:0030554~adenyl nucleotide binding	1	100.0	1.0	ATM	1	1598	18811	11.771589486858574	1.0	1.0	1.0
GOTERM_BP_ALL	GO:0043067~regulation of programmed cell death	1	100.0	1.0	ATM	1	1652	19256	11.656174334140436	1.0	1.0	1.0
GOTERM_BP_ALL	GO:0045934~negative regulation of nucleobase-containing compound metabolic process	1	100.0	1.0	ATM	1	1652	19256	11.656174334140436	1.0	1.0	1.0
GOTERM_BP_ALL	GO:0042325~regulation of phosphorylation	1	100.0	1.0	ATM	1	1673	19256	11.509862522414824	1.0	1.0	1.0
GOTERM_BP_ALL	GO:0080134~regulation of response to stress	1	100.0	1.0	ATM	1	1675	19256	11.496119402985075	1.0	1.0	1.0
GOTERM_BP_ALL	GO:0009967~positive regulation of signal transduction	1	100.0	1.0	ATM	1	1690	19256	11.394082840236686	1.0	1.0	1.0
GOTERM_BP_ALL	GO:0032270~positive regulation of cellular protein metabolic process	1	100.0	1.0	ATM	1	1738	19256	11.07940161104718	1.0	1.0	1.0
GOTERM_BP_ALL	GO:0007049~cell cycle	1	100.0	1.0	ATM	1	1740	19256	11.066666666666666	1.0	1.0	1.0
GOTERM_BP_ALL	GO:2001251~negative regulation of chromosome organization	1	100.0	1.0	ATM	1	176	19256	109.40909090909089	1.0	1.0	1.0
GOTERM_BP_ALL	GO:0032200~telomere organization	1	100.0	1.0	ATM	1	178	19256	108.17977528089887	1.0	1.0	1.0
GOTERM_BP_ALL	GO:0033151~V(D)J recombination	1	100.0	1.0	ATM	1	18	19256	1069.7777777777778	1.0	1.0	1.0
GOTERM_BP_ALL	GO:0046474~glycerophospholipid biosynthetic process	1	100.0	1.0	ATM	1	182	19256	105.80219780219781	1.0	1.0	1.0
GOTERM_BP_ALL	GO:0043517~positive regulation of DNA damage response, signal transduction by p53 class mediator	1	100.0	1.0	ATM	1	19	19256	1013.4736842105264	1.0	1.0	1.0
GOTERM_BP_ALL	GO:0071478~cellular response to radiation	1	100.0	1.0	ATM	1	190	19256	101.34736842105262	1.0	1.0	1.0
GOTERM_BP_ALL	GO:2000045~regulation of G1/S transition of mitotic cell cycle	1	100.0	1.0	ATM	1	192	19256	100.29166666666666	1.0	1.0	1.0
GOTERM_BP_ALL	GO:0045893~positive regulation of transcription, DNA-templated	1	100.0	1.0	ATM	1	1751	19256	10.997144488863507	1.0	1.0	1.0
GOTERM_BP_ALL	GO:1903508~positive regulation of nucleic acid-templated transcription	1	100.0	1.0	ATM	1	1751	19256	10.997144488863507	1.0	1.0	1.0
GOTERM_BP_ALL	GO:1902680~positive regulation of RNA biosynthetic process	1	100.0	1.0	ATM	1	1760	19256	10.940909090909091	1.0	1.0	1.0
GOTERM_CC_ALL	GO:0044430~cytoskeletal part	1	100.0	1.0	ATM	1	1889	20472	10.837480148226575	1.0	1.0	1.0
GOTERM_BP_ALL	GO:1901700~response to oxygen-containing compound	1	100.0	1.0	ATM	1	1794	19256	10.73355629877369	1.0	1.0	1.0
GOTERM_BP_ALL	GO:0048585~negative regulation of response to stimulus	1	100.0	1.0	ATM	1	1808	19256	10.650442477876107	1.0	1.0	1.0
GOTERM_BP_ALL	GO:0010941~regulation of cell death	1	100.0	1.0	ATM	1	1818	19256	10.591859185918592	1.0	1.0	1.0
GOTERM_BP_ALL	GO:0048870~cell motility	1	100.0	1.0	ATM	1	1822	19256	10.56860592755214	1.0	1.0	1.0
GOTERM_BP_ALL	GO:0051674~localization of cell	1	100.0	1.0	ATM	1	1822	19256	10.56860592755214	1.0	1.0	1.0
GOTERM_BP_ALL	GO:0051247~positive regulation of protein metabolic process	1	100.0	1.0	ATM	1	1832	19256	10.510917030567686	1.0	1.0	1.0
GOTERM_BP_ALL	GO:0051254~positive regulation of RNA metabolic process	1	100.0	1.0	ATM	1	1833	19256	10.50518276050191	1.0	1.0	1.0
GOTERM_BP_ALL	GO:0042127~regulation of cell proliferation	1	100.0	1.0	ATM	1	1849	19256	10.414277988101677	1.0	1.0	1.0
GOTERM_BP_ALL	GO:0065003~macromolecular complex assembly	1	100.0	1.0	ATM	1	1857	19256	10.369413031771675	1.0	1.0	1.0
GOTERM_BP_ALL	GO:0019220~regulation of phosphate metabolic process	1	100.0	1.0	ATM	1	1859	19256	10.358257127487896	1.0	1.0	1.0
GOTERM_BP_ALL	GO:0051174~regulation of phosphorus metabolic process	1	100.0	1.0	ATM	1	1864	19256	10.330472103004292	1.0	1.0	1.0
GOTERM_BP_ALL	GO:0010647~positive regulation of cell communication	1	100.0	1.0	ATM	1	1881	19256	10.237107921318447	1.0	1.0	1.0
GOTERM_BP_ALL	GO:0023056~positive regulation of signaling	1	100.0	1.0	ATM	1	1889	19256	10.193753308628905	1.0	1.0	1.0
GOTERM_CC_ALL	GO:0044444~cytoplasmic part	1	100.0	1.0	ATM	1	10400	20472	1.9684615384615385	1.0	1.0	1.0
GOTERM_BP_ALL	GO:0044260~cellular macromolecule metabolic process	1	100.0	1.0	ATM	1	9924	19256	1.940346634421604	1.0	1.0	1.0
GOTERM_CC_ALL	GO:0044446~intracellular organelle part	1	100.0	1.0	ATM	1	10889	20472	1.8800624483423638	1.0	1.0	1.0
GOTERM_CC_ALL	GO:0044422~organelle part	1	100.0	1.0	ATM	1	11211	20472	1.8260636874498262	1.0	1.0	1.0
GOTERM_BP_ALL	GO:0043170~macromolecule metabolic process	1	100.0	1.0	ATM	1	10747	19256	1.7917558388387458	1.0	1.0	1.0
GOTERM_CC_ALL	GO:0043231~intracellular membrane-bounded organelle	1	100.0	1.0	ATM	1	12322	20472	1.6614186008764809	1.0	1.0	1.0
GOTERM_CC_ALL	GO:0005737~cytoplasm	1	100.0	1.0	ATM	1	12411	20472	1.649504471839497	1.0	1.0	1.0
GOTERM_BP_ALL	GO:0044763~single-organism cellular process	1	100.0	1.0	ATM	1	11963	19256	1.6096296915489425	1.0	1.0	1.0
GOTERM_BP_ALL	GO:0044238~primary metabolic process	1	100.0	1.0	ATM	1	11997	19256	1.6050679336500793	1.0	1.0	1.0
GOTERM_BP_ALL	GO:0050794~regulation of cellular process	1	100.0	1.0	ATM	1	12022	19256	1.6017301613708204	1.0	1.0	1.0
GOTERM_BP_ALL	GO:0044237~cellular metabolic process	1	100.0	1.0	ATM	1	12032	19256	1.600398936170213	1.0	1.0	1.0
GOTERM_BP_ALL	GO:0071704~organic substance metabolic process	1	100.0	1.0	ATM	1	12453	19256	1.546294065686983	1.0	1.0	1.0
GOTERM_BP_ALL	GO:0050789~regulation of biological process	1	100.0	1.0	ATM	1	12689	19256	1.517534872724407	1.0	1.0	1.0
GOTERM_BP_ALL	GO:0008152~metabolic process	1	100.0	1.0	ATM	1	12856	19256	1.4978220286247665	1.0	1.0	1.0
GOTERM_CC_ALL	GO:0043227~membrane-bounded organelle	1	100.0	1.0	ATM	1	13934	20472	1.4692119994258648	1.0	1.0	1.0
GOTERM_CC_ALL	GO:0043229~intracellular organelle	1	100.0	1.0	ATM	1	14155	20472	1.4462734016248675	1.0	1.0	1.0
GOTERM_BP_ALL	GO:0065007~biological regulation	1	100.0	1.0	ATM	1	13460	19256	1.4306092124814265	1.0	1.0	1.0
GOTERM_CC_ALL	GO:0043226~organelle	1	100.0	1.0	ATM	1	15107	20472	1.3551333818759514	1.0	1.0	1.0
GOTERM_MF_ALL	GO:0005515~protein binding	1	100.0	1.0	ATM	1	14207	18811	1.324065601464067	1.0	1.0	1.0
GOTERM_BP_ALL	GO:0044699~single-organism process	1	100.0	1.0	ATM	1	14729	19256	1.3073528413334239	1.0	1.0	1.0
GOTERM_CC_ALL	GO:0044424~intracellular part	1	100.0	1.0	ATM	1	16346	20472	1.252416493331702	1.0	1.0	1.0
GOTERM_CC_ALL	GO:0005622~intracellular	1	100.0	1.0	ATM	1	16353	20472	1.2518803889194643	1.0	1.0	1.0
GOTERM_MF_ALL	GO:0005488~binding	1	100.0	1.0	ATM	1	16997	18811	1.1067247161263754	1.0	1.0	1.0
GOTERM_BP_ALL	GO:0009987~cellular process	1	100.0	1.0	ATM	1	17702	19256	1.0877866907694047	1.0	1.0	1.0
GOTERM_CC_ALL	GO:0005623~cell	1	100.0	1.0	ATM	1	18875	20472	1.0846092715231788	1.0	1.0	1.0
GOTERM_CC_ALL	GO:0044464~cell part	1	100.0	1.0	ATM	1	18875	20472	1.0846092715231788	1.0	1.0	1.0
GOTERM_CC_ALL	GO:0005694~chromosome	1	100.0	1.0	ATM	1	1920	20472	6625-10-01	1.0	1.0	1.0

## Sheet: AAA vs Control group DOWN
AAA vs Control group DOWN
Annotation Cluster 1	Enrichment Score: 8.39535726396644
Category	Term	Count	%	PValue	Genes	List Total	Pop Hits	Pop Total	Fold Enrichment	Bonferroni	Benjamini	FDR
GOTERM_CC_ALL	GO:0005694~chromosome	15	68.18181818181817	2.4019136827847003E-10	PRRX1, PDS5B, SMC3, PDS5A, NPAS2, NIPBL, PPP4R2, MORF4L2, RAD21, SMARCAD1, USP51, ATM, ERCC5, ASF1A, HMGN1	22	1920	20472	7.269886363636363	5.260192015299481E-8	1.753396988432831E-8	1.5692502727526707E-8
GOTERM_CC_ALL	GO:0000785~chromatin	12	54.54545454545454	1.4397741139921764E-8	NIPBL, PPP4R2, PRRX1, MORF4L2, RAD21, SMARCAD1, PDS5B, SMC3, PDS5A, ASF1A, NPAS2, HMGN1	22	1316	20472	8.485216910748825	3.1531003548135317E-6	3.941381637053583E-7	3.5274465792808323E-7
GOTERM_CC_ALL	GO:0044427~chromosomal part	13	59.09090909090909	1.8839807063067145E-8	PRRX1, PDS5B, SMC3, PDS5A, NPAS2, NIPBL, PPP4R2, MORF4L2, RAD21, SMARCAD1, ATM, ASF1A, HMGN1	22	1735	20472	6.97238669111868	4.1259092707912615E-6	4.584353052013005E-7	4.102891315956845E-7
Annotation Cluster 2	Enrichment Score: 7.9494382339256235
Category	Term	Count	%	PValue	Genes	List Total	Pop Hits	Pop Total	Fold Enrichment	Bonferroni	Benjamini	FDR
GOTERM_CC_ALL	GO:0005694~chromosome	15	68.18181818181817	2.4019136827847003E-10	PRRX1, PDS5B, SMC3, PDS5A, NPAS2, NIPBL, PPP4R2, MORF4L2, RAD21, SMARCAD1, USP51, ATM, ERCC5, ASF1A, HMGN1	22	1920	20472	7.269886363636363	5.260192015299481E-8	1.753396988432831E-8	1.5692502727526707E-8
GOTERM_CC_ALL	GO:0043232~intracellular non-membrane-bounded organelle	19	86.36363636363636	7.583838811455787E-8	PRRX1, ERCC6L2, ZBTB1, PDS5B, DEK, SMC3, PDS5A, NPAS2, NIPBL, PPP4R2, MORF4L2, RAD21, JMY, SMARCAD1, USP51, ATM, ERCC5, ASF1A, HMGN1	22	5823	20472	3.036298065664372	1.6608469706969053E-5	1.5498520350523936E-6	1.3870821866222331E-6
GOTERM_CC_ALL	GO:0043228~non-membrane-bounded organelle	19	86.36363636363636	7.784644924920697E-8	PRRX1, ERCC6L2, ZBTB1, PDS5B, DEK, SMC3, PDS5A, NPAS2, NIPBL, PPP4R2, MORF4L2, RAD21, JMY, SMARCAD1, USP51, ATM, ERCC5, ASF1A, HMGN1	22	5832	20472	3.0316124205013097	1.7048227734739463E-5	1.5498520350523936E-6	1.3870821866222331E-6
Annotation Cluster 3	Enrichment Score: 7.531003699817428
Category	Term	Count	%	PValue	Genes	List Total	Pop Hits	Pop Total	Fold Enrichment	Bonferroni	Benjamini	FDR
GOTERM_BP_ALL	GO:0051276~chromosome organization	16	72.72727272727273	1.5010308228937829E-13	ERCC6L2, ZBTB1, PDS5B, DEK, SMC3, PDS5A, NIPBL, PPP4R2, MORF4L2, RAD21, SMARCAD1, USP51, ATM, APBB1, ASF1A, HMGN1	22	1342	19256	10.435442351984827	2.1254464854791877E-10	3.0342265919924327E-11	2.7447420761486316E-11
GOTERM_BP_ALL	GO:0006996~organelle organization	17	77.27272727272727	2.0951034216240462E-7	ERCC6L2, ZBTB1, PDS5B, DEK, SMC3, PDS5A, NIPBL, PPP4R2, MORF4L2, RAD21, JMY, SMARCAD1, USP51, ATM, APBB1, ASF1A, HMGN1	22	4266	19256	3.487959766440779	2.966226744061107E-4	1.2352380589991773E-5	1.1173884915328246E-5
GOTERM_BP_ALL	GO:0016043~cellular component organization	19	86.36363636363636	3.90547354175572E-6	PRRX1, ERCC6L2, ZBTB1, PDS5B, DEK, SMC3, PDS5A, EGFR, NIPBL, PPP4R2, MORF4L2, RAD21, JMY, SMARCAD1, USP51, ATM, APBB1, ASF1A, HMGN1	22	6934	19256	2.3983533051891865	0.005514898140872249	1.5789271604526697E-4	1.4282874666992346E-4
GOTERM_BP_ALL	GO:0071840~cellular component organization or biogenesis	19	86.36363636363636	6.119506836540036E-6	PRRX1, ERCC6L2, ZBTB1, PDS5B, DEK, SMC3, PDS5A, EGFR, NIPBL, PPP4R2, MORF4L2, RAD21, JMY, SMARCAD1, USP51, ATM, APBB1, ASF1A, HMGN1	22	7126	19256	2.3337330645778582	0.008627813136940055	2.013744691559105E-4	1.8216206397142433E-4
Annotation Cluster 4	Enrichment Score: 7.528551642580104
Category	Term	Count	%	PValue	Genes	List Total	Pop Hits	Pop Total	Fold Enrichment	Bonferroni	Benjamini	FDR
GOTERM_BP_ALL	GO:0044260~cellular macromolecule metabolic process	22	100.0	8.914066005692156E-7	PRRX1, ERCC6L2, ZBTB1, PDS5B, DEK, SMC3, PDS5A, EGFR, NPAS2, NIPBL, PPP4R2, MORF4L2, RAD21, JMY, USP1, SMARCAD1, USP51, ATM, ERCC5, APBB1, ASF1A, HMGN1	22	9924	19256	1.940346634421604	0.001261436028801688	4.6716308881682965E-5	4.225927587883689E-5
GOTERM_BP_ALL	GO:0006259~DNA metabolic process	22	100.0	8.213459847809911E-27	PRRX1, ERCC6L2, ZBTB1, PDS5B, DEK, SMC3, PDS5A, EGFR, NPAS2, NIPBL, PPP4R2, MORF4L2, RAD21, JMY, USP1, SMARCAD1, USP51, ATM, ERCC5, APBB1, ASF1A, HMGN1	22	1112	19256	17.31654676258993	1.1630259144498835E-23	3.8740152282170085E-24	3.504409535065562E-24
GOTERM_CC_ALL	GO:0070013~intracellular organelle lumen	21	95.45454545454545	7.498338378035432E-10	PRRX1, ERCC6L2, ZBTB1, PDS5B, DEK, SMC3, PDS5A, EGFR, NPAS2, NIPBL, PPP4R2, MORF4L2, RAD21, JMY, USP1, SMARCAD1, ATM, ERCC5, APBB1, ASF1A, HMGN1	22	6262	20472	3.1206410963677014	1.6421360227170112E-7	2.345908721128228E-8	2.099534745849921E-8
GOTERM_CC_ALL	GO:0031974~membrane-enclosed lumen	21	95.45454545454545	7.498338378035432E-10	PRRX1, ERCC6L2, ZBTB1, PDS5B, DEK, SMC3, PDS5A, EGFR, NPAS2, NIPBL, PPP4R2, MORF4L2, RAD21, JMY, USP1, SMARCAD1, ATM, ERCC5, APBB1, ASF1A, HMGN1	22	6262	20472	3.1206410963677014	1.6421360227170112E-7	2.345908721128228E-8	2.099534745849921E-8
GOTERM_CC_ALL	GO:0043233~organelle lumen	21	95.45454545454545	7.498338378035432E-10	PRRX1, ERCC6L2, ZBTB1, PDS5B, DEK, SMC3, PDS5A, EGFR, NPAS2, NIPBL, PPP4R2, MORF4L2, RAD21, JMY, USP1, SMARCAD1, ATM, ERCC5, APBB1, ASF1A, HMGN1	22	6262	20472	3.1206410963677014	1.6421360227170112E-7	2.345908721128228E-8	2.099534745849921E-8
GOTERM_BP_ALL	GO:0034641~cellular nitrogen compound metabolic process	22	100.0	7.21460719449786E-9	PRRX1, ERCC6L2, ZBTB1, PDS5B, DEK, SMC3, PDS5A, EGFR, NPAS2, NIPBL, PPP4R2, MORF4L2, RAD21, JMY, USP1, SMARCAD1, USP51, ATM, ERCC5, APBB1, ASF1A, HMGN1	22	7892	19256	2.4399391789153575	1.0215831713789036E-5	5.372983779060248E-7	4.860366952082768E-7
GOTERM_CC_ALL	GO:0044428~nuclear part	21	95.45454545454545	6.9442763590986E-11	PRRX1, ERCC6L2, ZBTB1, PDS5B, DEK, SMC3, PDS5A, EGFR, NPAS2, NIPBL, PPP4R2, MORF4L2, RAD21, JMY, USP1, SMARCAD1, ATM, ERCC5, APBB1, ASF1A, HMGN1	22	5548	20472	3.5222520810119944	1.5207969772390584E-8	7.603982613212967E-9	6.8053908319166275E-9
GOTERM_BP_ALL	GO:0050794~regulation of cellular process	21	95.45454545454545	6.857071866117938E-4	PRRX1, ZBTB1, PDS5B, DEK, SMC3, PDS5A, EGFR, NPAS2, NIPBL, PPP4R2, MORF4L2, RAD21, JMY, USP1, SMARCAD1, USP51, ATM, ERCC5, APBB1, ASF1A, HMGN1	22	12022	19256	1.528924244944874	0.6214073394270534	0.010002841949027712	0.009048507204774184
GOTERM_BP_ALL	GO:0051716~cellular response to stimulus	22	100.0	5.918116307327522E-9	PRRX1, ERCC6L2, ZBTB1, PDS5B, DEK, SMC3, PDS5A, EGFR, NPAS2, NIPBL, PPP4R2, MORF4L2, RAD21, JMY, USP1, SMARCAD1, USP51, ATM, ERCC5, APBB1, ASF1A, HMGN1	22	7818	19256	2.463034024047071	8.380017636033799E-6	4.652296986038024E-7	4.20843826298846E-7
GOTERM_CC_ALL	GO:0044422~organelle part	21	95.45454545454545	5.872031776708032E-5	PRRX1, ERCC6L2, ZBTB1, PDS5B, DEK, SMC3, PDS5A, EGFR, NPAS2, NIPBL, PPP4R2, MORF4L2, RAD21, JMY, USP1, SMARCAD1, ATM, ERCC5, APBB1, ASF1A, HMGN1	22	11211	20472	1.7430607925657433	0.012777789072057066	9.185535422136135E-4	8.220844487391245E-4
GOTERM_BP_ALL	GO:1901360~organic cyclic compound metabolic process	22	100.0	5.706128311622161E-10	PRRX1, ERCC6L2, ZBTB1, PDS5B, DEK, SMC3, PDS5A, EGFR, NPAS2, NIPBL, PPP4R2, MORF4L2, RAD21, JMY, USP1, SMARCAD1, USP51, ATM, ERCC5, APBB1, ASF1A, HMGN1	22	6995	19256	2.752823445318084	8.079873692334871E-7	5.046357225590849E-8	4.564902649297729E-8
GOTERM_BP_ALL	GO:0044237~cellular metabolic process	22	100.0	5.10928795918863E-5	PRRX1, ERCC6L2, ZBTB1, PDS5B, DEK, SMC3, PDS5A, EGFR, NPAS2, NIPBL, PPP4R2, MORF4L2, RAD21, JMY, USP1, SMARCAD1, USP51, ATM, ERCC5, APBB1, ASF1A, HMGN1	22	12032	19256	1.600398936170213	0.06979414306515452	0.0011372735264553993	0.0010287703984896898
GOTERM_BP_ALL	GO:0044238~primary metabolic process	22	100.0	4.805845324900818E-5	PRRX1, ERCC6L2, ZBTB1, PDS5B, DEK, SMC3, PDS5A, EGFR, NPAS2, NIPBL, PPP4R2, MORF4L2, RAD21, JMY, USP1, SMARCAD1, USP51, ATM, ERCC5, APBB1, ASF1A, HMGN1	22	11997	19256	1.6050679336500793	0.0657884851163717	0.001096817924957203	9.921745186892011E-4
GOTERM_BP_ALL	GO:0043170~macromolecule metabolic process	22	100.0	4.757632647885163E-6	PRRX1, ERCC6L2, ZBTB1, PDS5B, DEK, SMC3, PDS5A, EGFR, NPAS2, NIPBL, PPP4R2, MORF4L2, RAD21, JMY, USP1, SMARCAD1, USP51, ATM, ERCC5, APBB1, ASF1A, HMGN1	22	10747	19256	1.7917558388387458	0.006714182329721208	1.8352308760128457E-4	1.660138177594659E-4
[truncated: 577 more rows]

## Sheet: AAA vs Control group UP
AAA vs Control group UP
Annotation Cluster 1	Enrichment Score: 4.942617511598174
Category	Term	Count	%	PValue	Genes	List Total	Pop Hits	Pop Total	Fold Enrichment	Bonferroni	Benjamini	FDR
[truncated: 338 more rows]

## Sheet: AAA vs CVD LIG1 DOWN
AAA vs CVD LIG1 DOWN
[truncated: 140 more rows]

## Sheet: AAA vs CVD POLE4 UP
AAA vs CVD POLE4 UP
[truncated: 119 more rows]

## Sheet: CVD vs Control group DOWN
CVD vs Control group DOWN
Annotation Cluster 1	Enrichment Score: 4.673465046051575
[truncated: 441 more rows]

[truncated: 5 more sheets: CVD vs Control group UP, LEAD vs AAA DOWN, LEAD vs AAA UP, LEAD vs CVD UP, LEAD vs CVD DOWN]
