# Supplementary material for: Next-Generation Sequencing in the Assessment of the Transcriptomic Landscape of DNA Damage Repair Genes in Abdominal Aortic Aneurysm, Chronic Venous Disease and Lower Extremity Artery Disease
Source: Int J Mol Sci. 2022 Dec 29;24(1):551. doi: 10.3390/ijms24010551 (PMC9820637; doi:10.3390/ijms24010551)
Supplement: Supplementary file 1 [file ijms-24-00551-s001.zip › Supplementary file 3 Gene enrichment GSEAv2.xlsx]

## Sheet: GSEA AAAvsControl
GSEA AAAvsControl
ONTOLOGY	ID	Description	setSize	enrichmentScore	NES	pvalue	gene symbol
BP	GO:0006351	transcription DNA-templated	14	-0.4530364801186	-1.79734	0.0104166666666667	DEK/ZBTB1/JMY/ATM/RAD21/HMGN1/APBB1/NPAS2/EGFR/PRRX1
BP	GO:0006355	regulation of transcription DNA-templated	14	-0.4530364801186	-1.79734	0.0104166666666667	DEK/ZBTB1/JMY/ATM/RAD21/HMGN1/APBB1/NPAS2/EGFR/PRRX1
BP	GO:0032774	RNA biosynthetic process	14	-0.4530364801186	-1.79734	0.0104166666666667	DEK/ZBTB1/JMY/ATM/RAD21/HMGN1/APBB1/NPAS2/EGFR/PRRX1
BP	GO:0097659	nucleic acid-templated transcription	14	-0.4530364801186	-1.79734	0.0104166666666667	DEK/ZBTB1/JMY/ATM/RAD21/HMGN1/APBB1/NPAS2/EGFR/PRRX1
BP	GO:1903506	regulation of nucleic acid-templated transcription	14	-0.4530364801186	-1.79734	0.0104166666666667	DEK/ZBTB1/JMY/ATM/RAD21/HMGN1/APBB1/NPAS2/EGFR/PRRX1
BP	GO:2001141	regulation of RNA biosynthetic process	14	-0.4530364801186	-1.79734	0.0104166666666667	DEK/ZBTB1/JMY/ATM/RAD21/HMGN1/APBB1/NPAS2/EGFR/PRRX1
BP	GO:0006357	regulation of transcription by RNA polymerase II	12	-0.480007270083606	-1.76187	0.0267379679144385	DEK/ZBTB1/JMY/ATM/RAD21/APBB1/NPAS2/EGFR/PRRX1
BP	GO:0006366	transcription by RNA polymerase II	12	-0.480007270083606	-1.76187	0.0267379679144385	DEK/ZBTB1/JMY/ATM/RAD21/APBB1/NPAS2/EGFR/PRRX1
BP	GO:0008284	positive regulation of cell population proliferation	2	-1	-1.69978	0.00519480519480519	PRRX1
BP	GO:0007610	behavior	2	-0.970588235294118	-1.68607	0.0077120822622108	EGFR
BP	GO:0048731	system development	8	-0.530468464072221	-1.67836	0.0427350427350427	USP1/ZBTB1/ATM/APBB1/NPAS2/EGFR/PRRX1
MF	GO:0042393	histone binding	4	-0.71875	-1.65094	0.0462633451957295	ASF1A/APBB1/USP51
BP	GO:0048468	cell development	3	-0.787878787878788	-1.64468	0.0480225988700565	APBB1/PRRX1
BP	GO:1902806	regulation of cell cycle G1/S phase transition	3	-0.787878787878788	-1.60276	0.0489296636085627	APBB1/EGFR
BP	GO:0000902	cell morphogenesis	2	-0.911764705882353	-1.57029	0.038659793814433	EGFR
CC	GO:0042995	cell projection	2	-0.911764705882353	-1.57029	0.038659793814433	EGFR
CC	GO:0120025	plasma membrane bounded cell projection	2	-0.911764705882353	-1.57029	0.038659793814433	EGFR
BP	GO:1903829	positive regulation of cellular protein localization	2	-0.911764705882353	-1.57029	0.038659793814433	EGFR
MF	GO:0008134	transcription factor binding	2	-0.911764705882353	-1.55893	0.0363636363636364	PRRX1
BP	GO:0030030	cell projection organization	2	-0.911764705882353	-1.55893	0.0363636363636364	PRRX1
BP	GO:0030182	neuron differentiation	2	-0.911764705882353	-1.55893	0.0363636363636364	PRRX1
BP	GO:0031175	neuron projection development	2	-0.911764705882353	-1.55893	0.0363636363636364	PRRX1
BP	GO:0048666	neuron development	2	-0.911764705882353	-1.55893	0.0363636363636364	PRRX1
BP	GO:0120036	plasma membrane bounded cell projection organization	2	-0.911764705882353	-1.55893	0.0363636363636364	PRRX1
BP	GO:0010468	regulation of gene expression	15	-0.381133191971991	-1.5024	0.0331491712707182	DEK/ZBTB1/JMY/ATM/RAD21/HMGN1/APBB1/NPAS2/EGFR/PRRX1
BP	GO:0051252	regulation of RNA metabolic process	15	-0.381133191971991	-1.5024	0.0331491712707182	DEK/ZBTB1/JMY/ATM/RAD21/HMGN1/APBB1/NPAS2/EGFR/PRRX1
BP	GO:1904355	positive regulation of telomere capping	2	0.882352941176471	1.50606	0.0360655737704918	RTEL1/PNKP
BP	GO:0000723	telomere maintenance	4	0.696355074569049	1.52546	0.0403458213256484	RTEL1/PNKP/UPF1
BP	GO:0032200	telomere organization	4	0.696355074569049	1.52546	0.0403458213256484	RTEL1/PNKP/UPF1
BP	GO:0032204	regulation of telomere maintenance	4	0.696355074569049	1.52546	0.0403458213256484	RTEL1/PNKP/UPF1
BP	GO:2001021	negative regulation of response to DNA damage stimulus	2	0.911764705882353	1.54215	0.0316666666666667	RTEL1/OGG1
BP	GO:0046907	intracellular transport	4	0.71875	1.56001	0.0442073170731707	AP5S1/UPF1/SIRT7/VCP
CC	GO:0005759	mitochondrial matrix	2	0.911764705882353	1.5697	0.0232558139534884	TOP3A/OGG1
CC	GO:0005739	mitochondrion	4	0.729668910457107	1.57101	0.0233236151603499	TOP3A/OGG1/PNKP
BP	GO:0006261	DNA-dependent DNA replication	5	0.806451612903226	1.89539	0.00416666666666667	RTEL1/PNKP/UPF1/SIRT7/POLE

## Sheet: GSEA CVDvsControl
GSEA CVDvsControl
ONTOLOGY	ID	Description	setSize	enrichmentScore	NES	pvalue	gene symbol
BP	GO:0001558	regulation of cell growth	3	-0.961538461538462	-1.92185	0.0066006600660066	HSPA1A/EGFR
BP	GO:0016049	cell growth	3	-0.961538461538462	-1.92185	0.0066006600660066	HSPA1A/EGFR
BP	GO:0065007	biological regulation	23	-0.646487708131544	-1.89473	0.0127659574468085	FZR1/NFRKB/TRRAP/HERC2/UPF1/ARID2/NIPBL/TDP2/MORF4L2/RAD21/DEK/BCCIP/USP1/XRCC6/NBN/HMGN1/GTF2I/PARP2/HSPA1A/EGFR
BP	GO:0050793	regulation of developmental process	7	-0.636363636363636	-1.86311	0.0177777777777778	MORF4L2/XRCC6/GTF2I/PARP2/HSPA1A/EGFR
BP	GO:0051239	regulation of multicellular organismal process	6	-0.64949297796922	-1.84189	0.0268199233716475	XRCC6/GTF2I/PARP2/HSPA1A/EGFR
BP	GO:0048856	anatomical structure development	14	-0.507893388006151	-1.81078	0.0242718446601942	ARID2/NIPBL/TDP2/MORF4L2/BCCIP/USP1/XRCC6/NBN/GTF2I/PARP2/HSPA1A/EGFR
BP	GO:0019222	regulation of metabolic process	20	-0.524122087298983	-1.80651	0.0273972602739726	FZR1/NFRKB/TRRAP/UPF1/ARID2/NIPBL/TDP2/MORF4L2/RAD21/DEK/BCCIP/USP1/XRCC6/NBN/HMGN1/GTF2I/HSPA1A/EGFR
BP	GO:0031323	regulation of cellular metabolic process	20	-0.524122087298983	-1.80651	0.0273972602739726	FZR1/NFRKB/TRRAP/UPF1/ARID2/NIPBL/TDP2/MORF4L2/RAD21/DEK/BCCIP/USP1/XRCC6/NBN/HMGN1/GTF2I/HSPA1A/EGFR
BP	GO:0051171	regulation of nitrogen compound metabolic process	20	-0.524122087298983	-1.80651	0.0273972602739726	FZR1/NFRKB/TRRAP/UPF1/ARID2/NIPBL/TDP2/MORF4L2/RAD21/DEK/BCCIP/USP1/XRCC6/NBN/HMGN1/GTF2I/HSPA1A/EGFR
BP	GO:0060255	regulation of macromolecule metabolic process	20	-0.524122087298983	-1.80651	0.0273972602739726	FZR1/NFRKB/TRRAP/UPF1/ARID2/NIPBL/TDP2/MORF4L2/RAD21/DEK/BCCIP/USP1/XRCC6/NBN/HMGN1/GTF2I/HSPA1A/EGFR
BP	GO:0080090	regulation of primary metabolic process	20	-0.524122087298983	-1.80651	0.0273972602739726	FZR1/NFRKB/TRRAP/UPF1/ARID2/NIPBL/TDP2/MORF4L2/RAD21/DEK/BCCIP/USP1/XRCC6/NBN/HMGN1/GTF2I/HSPA1A/EGFR
BP	GO:0048518	positive regulation of biological process	17	-0.496836959125455	-1.76522	0.0319148936170213	FZR1/NFRKB/TRRAP/UPF1/ARID2/NIPBL/MORF4L2/RAD21/DEK/XRCC6/NBN/HMGN1/GTF2I/PARP2/HSPA1A/EGFR
BP	GO:0048522	positive regulation of cellular process	17	-0.496836959125455	-1.76522	0.0319148936170213	FZR1/NFRKB/TRRAP/UPF1/ARID2/NIPBL/MORF4L2/RAD21/DEK/XRCC6/NBN/HMGN1/GTF2I/PARP2/HSPA1A/EGFR
BP	GO:0001932	regulation of protein phosphorylation	4	-0.76	-1.74908	0.0364238410596026	XRCC6/NBN/EGFR
BP	GO:0006468	protein phosphorylation	4	-0.76	-1.74908	0.0364238410596026	XRCC6/NBN/EGFR
BP	GO:0019220	regulation of phosphate metabolic process	4	-0.76	-1.74908	0.0364238410596026	XRCC6/NBN/EGFR
BP	GO:0042325	regulation of phosphorylation	4	-0.76	-1.74908	0.0364238410596026	XRCC6/NBN/EGFR
BP	GO:0043549	regulation of kinase activity	4	-0.76	-1.74908	0.0364238410596026	XRCC6/NBN/EGFR
BP	GO:0051174	regulation of phosphorus metabolic process	4	-0.76	-1.74908	0.0364238410596026	XRCC6/NBN/EGFR
BP	GO:0019219	regulation of nucleobase-containing compound metabolic process	18	-0.475935170468537	-1.74705	0.0207253886010363	NFRKB/TRRAP/UPF1/ARID2/NIPBL/TDP2/MORF4L2/RAD21/DEK/USP1/XRCC6/NBN/HMGN1/GTF2I/HSPA1A/EGFR
BP	GO:0048731	system development	11	-0.522922416436676	-1.74591	0.028169014084507	ARID2/NIPBL/TDP2/USP1/XRCC6/NBN/GTF2I/PARP2/HSPA1A/EGFR
BP	GO:0097190	apoptotic signaling pathway	3	-0.846153846153846	-1.74296	0.0331325301204819	PARP2/HSPA1A
BP	GO:0010467	gene expression	15	-0.472516450450252	-1.73069	0.0111731843575419	NFRKB/TRRAP/UPF1/NIPBL/TDP2/MORF4L2/RAD21/DEK/XRCC6/NBN/HMGN1/GTF2I/HSPA1A/EGFR
BP	GO:0045595	regulation of cell differentiation	5	-0.666666666666667	-1.71291	0.0286885245901639	XRCC6/PARP2/HSPA1A/EGFR
BP	GO:0040007	growth	7	-0.590909090909091	-1.70018	0.0466101694915254	NIPBL/MORF4L2/NBN/PARP2/HSPA1A/EGFR
BP	GO:0006357	regulation of transcription by RNA polymerase II	9	-0.5	-1.68145	0.0480769230769231	NIPBL/MORF4L2/RAD21/DEK/XRCC6/GTF2I/HSPA1A/EGFR
BP	GO:0006366	transcription by RNA polymerase II	9	-0.5	-1.68145	0.0480769230769231	NIPBL/MORF4L2/RAD21/DEK/XRCC6/GTF2I/HSPA1A/EGFR
BP	GO:0002376	immune system process	3	-0.807692307692308	-1.68055	0.0269461077844311	NBN/HSPA1A
BP	GO:0002520	immune system development	3	-0.807692307692308	-1.68055	0.0269461077844311	NBN/HSPA1A
BP	GO:0006955	immune response	3	-0.807692307692308	-1.68055	0.0269461077844311	NBN/HSPA1A
BP	GO:0001934	positive regulation of protein phosphorylation	3	-0.807692307692308	-1.65938	0.046875	NBN/EGFR
BP	GO:0010562	positive regulation of phosphorus metabolic process	3	-0.807692307692308	-1.65938	0.046875	NBN/EGFR
BP	GO:0033674	positive regulation of kinase activity	3	-0.807692307692308	-1.65938	0.046875	NBN/EGFR
BP	GO:0042327	positive regulation of phosphorylation	3	-0.807692307692308	-1.65938	0.046875	NBN/EGFR
BP	GO:0045937	positive regulation of phosphate metabolic process	3	-0.807692307692308	-1.65938	0.046875	NBN/EGFR
CC	GO:0031410	cytoplasmic vesicle	3	-0.807692307692308	-1.6535	0.0347003154574132	HSPA1A/EGFR
CC	GO:0097708	intracellular vesicle	3	-0.807692307692308	-1.6535	0.0347003154574132	HSPA1A/EGFR
MF	GO:0001618	virus receptor activity	2	-0.962962962962963	-1.63458	0.0233766233766234	EGFR
CC	GO:0005783	endoplasmic reticulum	2	-0.962962962962963	-1.63458	0.0233766233766234	EGFR
CC	GO:0005925	focal adhesion	2	-0.962962962962963	-1.63458	0.0233766233766234	EGFR
BP	GO:0006396	RNA processing	2	-0.962962962962963	-1.63458	0.0233766233766234	EGFR
BP	GO:0007167	enzyme linked receptor protein signaling pathway	2	-0.962962962962963	-1.63458	0.0233766233766234	EGFR
BP	GO:0009719	response to endogenous stimulus	2	-0.962962962962963	-1.63458	0.0233766233766234	EGFR
BP	GO:0009966	regulation of signal transduction	2	-0.962962962962963	-1.63458	0.0233766233766234	EGFR
BP	GO:0009967	positive regulation of signal transduction	2	-0.962962962962963	-1.63458	0.0233766233766234	EGFR
BP	GO:0009968	negative regulation of signal transduction	2	-0.962962962962963	-1.63458	0.0233766233766234	EGFR
BP	GO:0010628	positive regulation of gene expression	2	-0.962962962962963	-1.63458	0.0233766233766234	EGFR
BP	GO:0010646	regulation of cell communication	2	-0.962962962962963	-1.63458	0.0233766233766234	EGFR
BP	GO:0010647	positive regulation of cell communication	2	-0.962962962962963	-1.63458	0.0233766233766234	EGFR
BP	GO:0010648	negative regulation of cell communication	2	-0.962962962962963	-1.63458	0.0233766233766234	EGFR
BP	GO:0023051	regulation of signaling	2	-0.962962962962963	-1.63458	0.0233766233766234	EGFR
BP	GO:0023056	positive regulation of signaling	2	-0.962962962962963	-1.63458	0.0233766233766234	EGFR
BP	GO:0023057	negative regulation of signaling	2	-0.962962962962963	-1.63458	0.0233766233766234	EGFR
CC	GO:0030054	cell junction	2	-0.962962962962963	-1.63458	0.0233766233766234	EGFR
CC	GO:0030055	cell-substrate junction	2	-0.962962962962963	-1.63458	0.0233766233766234	EGFR
BP	GO:0034599	cellular response to oxidative stress	2	-0.962962962962963	-1.63458	0.0233766233766234	EGFR
BP	GO:0044403	biological process involved in symbiotic interaction	2	-0.962962962962963	-1.63458	0.0233766233766234	EGFR
BP	GO:0044409	entry into host	2	-0.962962962962963	-1.63458	0.0233766233766234	EGFR
MF	GO:0045296	cadherin binding	2	-0.962962962962963	-1.63458	0.0233766233766234	EGFR
BP	GO:0046718	viral entry into host cell	2	-0.962962962962963	-1.63458	0.0233766233766234	EGFR
CC	GO:0048471	perinuclear region of cytoplasm	2	-0.962962962962963	-1.63458	0.0233766233766234	EGFR
MF	GO:0050839	cell adhesion molecule binding	2	-0.962962962962963	-1.63458	0.0233766233766234	EGFR
BP	GO:0051336	regulation of hydrolase activity	2	-0.962962962962963	-1.63458	0.0233766233766234	EGFR
BP	GO:0051345	positive regulation of hydrolase activity	2	-0.962962962962963	-1.63458	0.0233766233766234	EGFR
BP	GO:0051701	biological process involved in interaction with host	2	-0.962962962962963	-1.63458	0.0233766233766234	EGFR
BP	GO:0052126	movement in host environment	2	-0.962962962962963	-1.63458	0.0233766233766234	EGFR
BP	GO:0061024	membrane organization	2	-0.962962962962963	-1.63458	0.0233766233766234	EGFR
BP	GO:0062197	cellular response to chemical stress	2	-0.962962962962963	-1.63458	0.0233766233766234	EGFR
CC	GO:0070161	anchoring junction	2	-0.962962962962963	-1.63458	0.0233766233766234	EGFR
BP	GO:0070848	response to growth factor	2	-0.962962962962963	-1.63458	0.0233766233766234	EGFR
BP	GO:0071363	cellular response to growth factor stimulus	2	-0.962962962962963	-1.63458	0.0233766233766234	EGFR
BP	GO:0071407	cellular response to organic cyclic compound	2	-0.962962962962963	-1.63458	0.0233766233766234	EGFR
BP	GO:0071495	cellular response to endogenous stimulus	2	-0.962962962962963	-1.63458	0.0233766233766234	EGFR
MF	GO:0140272	exogenous protein binding	2	-0.962962962962963	-1.63458	0.0233766233766234	EGFR
BP	GO:1902531	regulation of intracellular signal transduction	2	-0.962962962962963	-1.63458	0.0233766233766234	EGFR
BP	GO:1902533	positive regulation of intracellular signal transduction	2	-0.962962962962963	-1.63458	0.0233766233766234	EGFR
BP	GO:0010468	regulation of gene expression	14	-0.428199661035482	-1.5403	0.0454545454545455	NFRKB/TRRAP/UPF1/NIPBL/TDP2/MORF4L2/RAD21/DEK/XRCC6/HMGN1/GTF2I/HSPA1A/EGFR
BP	GO:0016070	RNA metabolic process	14	-0.428199661035482	-1.5403	0.0454545454545455	NFRKB/TRRAP/UPF1/NIPBL/TDP2/MORF4L2/RAD21/DEK/XRCC6/HMGN1/GTF2I/HSPA1A/EGFR
BP	GO:0051252	regulation of RNA metabolic process	14	-0.428199661035482	-1.5403	0.0454545454545455	NFRKB/TRRAP/UPF1/NIPBL/TDP2/MORF4L2/RAD21/DEK/XRCC6/HMGN1/GTF2I/HSPA1A/EGFR
MF	GO:0042802	identical protein binding	2	0.893123083661848	1.5001	0.0299212598425197	TREX2
BP	GO:0006287	base-excision repair gap-filling	2	0.888888888888889	1.51302	0.0472312703583062	POLE/PNKP
BP	GO:0071897	DNA biosynthetic process	2	0.888888888888889	1.51302	0.0472312703583062	POLE/PNKP
MF	GO:0004527	exonuclease activity	2	0.925925925925926	1.56092	0.0190779014308426	TREX2/POLE
MF	GO:0004529	exodeoxyribonuclease activity	2	0.925925925925926	1.56092	0.0190779014308426	TREX2/POLE
MF	GO:0004536	deoxyribonuclease activity	2	0.925925925925926	1.56092	0.0190779014308426	TREX2/POLE
MF	GO:0008296	3'-5'-exodeoxyribonuclease activity	2	0.925925925925926	1.56092	0.0190779014308426	TREX2/POLE
MF	GO:0008408	3'-5' exonuclease activity	2	0.925925925925926	1.56092	0.0190779014308426	TREX2/POLE
MF	GO:0016796	exonuclease activity active with either ribo- or deoxyribonucleic acids and producing 5'-phosphomonoesters	2	0.925925925925926	1.56092	0.0190779014308426	TREX2/POLE
MF	GO:0016895	exodeoxyribonuclease activity producing 5'-phosphomonoesters	2	0.925925925925926	1.56092	0.0190779014308426	TREX2/POLE
BP	GO:0045005	DNA-dependent DNA replication maintenance of fidelity	2	0.925925925925926	1.56246	0.0266457680250784	EME2/POLE
MF	GO:0016772	transferase activity transferring phosphorus-containing groups	3	0.802099321037434	1.57865	0.0277777777777778	POLE/PNKP
MF	GO:0004519	endonuclease activity	3	0.846153846153846	1.66767	0.0131004366812227	EME2/PNKP/OGG1
BP	GO:0090305	nucleic acid phosphodiester bond hydrolysis	5	0.74069064290261	1.68932	0.0123287671232877	EME2/POLE/PNKP/OGG1
BP	GO:0006289	nucleotide-excision repair	4	0.88	1.87081	0.00290697674418605	UVSSA/POLE/PNKP/OGG1
MF	GO:0004518	nuclease activity	6	0.811637735139399	1.97736	0.00131752305665349	TREX2/EME2/POLE/PNKP/OGG1
MF	GO:0016788	hydrolase activity acting on ester bonds	6	0.811637735139399	1.97736	0.00131752305665349	TREX2/EME2/POLE/PNKP/OGG1

## Sheet: GSEA LEADvsAAA
GSEA LEADvsAAA
ONTOLOGY	ID	Description	setSize	enrichmentScore	NES	pvalue	gene symbol
CC	GO:1902494	catalytic complex	4	0.777777777777778	1.59883	0.0454545454545455	PPP4R2/POLE3/UBE2A/DEK
BP	GO:0010569	regulation of double-strand break repair via homologous recombination	2	1	1.67927	0.0303030303030303	FANCB/PPP4R2
BP	GO:0010605	negative regulation of macromolecule metabolic process	4	0.841699604743083	1.68919	0.0211480362537764	FANCB/PPP4R2/POLE3
CC	GO:0032991	protein-containing complex	9	0.854179932684435	1.74029	0.0401929260450161	FANCB/PPP4R2/POLE3/SMC3/UBE2A/DEK/RAD21
CC	GO:0000785	chromatin	9	0.931299711563674	1.86124	0.0047244094488189	FANCB/PPP4R2/POLE3/SMC3/UBE2A/DEK/RAD21/SMARCAD1

## Sheet: GSEA LEADvsCVD
GSEA LEADvsCVD
ONTOLOGY	ID	Description	setSize	enrichmentScore	NES	pvalue	gene symbol
CC	GO:0005654	nucleoplasm	23	-0.894762172134435	-1.63292	0.0362694300518135	INIP/BCCIP/SAMHD1/DEK/UBE2V2/RECQL/XRCC6/TERF2IP/TOP1/SMC3/PPP4R2/RAD21/TDP2/SHPRH/ARID2/FZR1/PNKP/ATM/POLM/MCM7/UVSSA
CC	GO:0031981	nuclear lumen	23	-0.894762172134435	-1.63292	0.0362694300518135	INIP/BCCIP/SAMHD1/DEK/UBE2V2/RECQL/XRCC6/TERF2IP/TOP1/SMC3/PPP4R2/RAD21/TDP2/SHPRH/ARID2/FZR1/PNKP/ATM/POLM/MCM7/UVSSA
BP	GO:0006508	proteolysis	3	0.766618287373004	1.57275	0.041025641025641	UBE2A/ZMPSTE24
BP	GO:0019941	modification-dependent protein catabolic process	3	0.766618287373004	1.57275	0.041025641025641	UBE2A/ZMPSTE24
BP	GO:0043632	modification-dependent macromolecule catabolic process	3	0.766618287373004	1.57275	0.041025641025641	UBE2A/ZMPSTE24
BP	GO:0044257	cellular protein catabolic process	3	0.766618287373004	1.57275	0.041025641025641	UBE2A/ZMPSTE24
BP	GO:0051603	proteolysis involved in cellular protein catabolic process	3	0.766618287373004	1.57275	0.041025641025641	UBE2A/ZMPSTE24
BP	GO:0000902	cell morphogenesis	2	0.91304347826087	1.65872	0.0295138888888889	ZMPSTE24/ACTR2
BP	GO:0003008	system process	2	0.91304347826087	1.65872	0.0295138888888889	ZMPSTE24/ACTR2
BP	GO:0006810	transport	2	0.91304347826087	1.65872	0.0295138888888889	ZMPSTE24/ACTR2
BP	GO:0007610	behavior	2	0.91304347826087	1.65872	0.0295138888888889	ZMPSTE24/ACTR2
BP	GO:0022603	regulation of anatomical structure morphogenesis	2	0.91304347826087	1.65872	0.0295138888888889	ZMPSTE24/ACTR2
BP	GO:0022604	regulation of cell morphogenesis	2	0.91304347826087	1.65872	0.0295138888888889	ZMPSTE24/ACTR2
BP	GO:0046907	intracellular transport	2	0.91304347826087	1.65872	0.0295138888888889	ZMPSTE24/ACTR2
BP	GO:0050877	nervous system process	2	0.91304347826087	1.65872	0.0295138888888889	ZMPSTE24/ACTR2
